# Supplementary material for: Control theory illustrates the energy efficiency in the dynamic reconfiguration of functional connectivity
Source: Commun Biol. 2022 Apr 1;5:295. doi: 10.1038/s42003-022-03196-0 (PMC8975837; doi:10.1038/s42003-022-03196-0)
Supplement: Supplementary file 4 — Supplementary Data 1 (new) [file 42003_2022_3196_MOESM4_ESM.xlsx]

## Sheet: Average_controllability
Visual			Somatomotor			Dors_Attn			Salience			Limbic			Fronto_pariental			Default			Sub_cor
sFC-Correlation	dFC-Autoregression	dFC-Slidingwindow	sFC-Correlation	dFC-Autoregression	dFC-Slidingwindow	sFC-Correlation	dFC-Autoregression	dFC-Slidingwindow	sFC-Correlation	dFC-Autoregression	dFC-Slidingwindow	sFC-Correlation	dFC-Autoregression	dFC-Slidingwindow	sFC-Correlation	dFC-Autoregression	dFC-Slidingwindow	sFC-Correlation	dFC-Autoregression	dFC-Slidingwindow	sFC-Correlation	dFC-Autoregression	dFC-Slidingwindow
1.5048	1.09025	1.58264	1.60198	1.05825	1.40341	1.37398	1.11292	1.74498	1.63579	1.05085	1.33849	2.38933	1.03868	1.21428	1.36079	1.11641	1.78271	1.05063	1.37445	7.45987	3.46414	1.02419	1.13305
1.2769	1.15237	2.18165	1.38811	1.1402	2.04512	1.27794	1.13863	1.96396	1.36874	1.08151	1.58233	2.88392	1.03133	1.16545	1.29847	1.17394	2.01719	1.0415	1.41077	9.22092	3.25527	1.02601	1.1426
1.4208	1.16535	1.92984	1.47719	1.10919	1.77842	1.21635	1.21172	2.58801	1.35713	1.11806	1.74271	2.80189	1.02903	1.16088	1.17486	1.20454	2.67866	1.34162	1.12812	1.82292	2.45979	1.03194	1.1886
1.49255	1.1593	1.87271	1.37968	1.09582	1.8149	1.26404	1.14883	2.01188	1.65384	1.0533	1.35372	2.4639	1.03731	1.21098	1.26636	1.13772	1.98606	1.18119	1.17323	2.50241	2.39364	1.03258	1.19656
1.29562	1.46277	3.27644	1.52762	1.0925	1.60845	1.22582	1.16223	2.19799	1.52844	1.07298	1.4805	2.54688	1.03454	1.20026	1.2869	1.17839	2.13849	1.21104	1.14369	2.1245	2.0747	1.04437	1.28328
1.30265	1.28886	2.45303	1.70698	1.06105	1.40375	1.31491	1.13728	2.01016	1.5799	1.06847	1.44108	2.27717	1.03391	1.20475	1.38795	1.12401	1.77803	1.21961	1.12812	1.95378	1.8031	1.06321	1.3741
1.39667	1.27609	2.51832	1.5591	1.11116	1.69602	1.21784	1.19866	2.49806	1.64777	1.05613	1.35701	2.46276	1.03421	1.19766	2.67596	1.02885	1.1664	1.10151	1.25282	3.74757	1.78668	1.0638	1.39273
1.22314	1.19553	2.54284	1.46901	1.12543	1.83935	1.50095	1.10071	1.60177	1.43162	1.07155	1.50092	1.20246	1.22078	2.60701	1.51843	1.11841	1.70749	1.13789	1.16078	2.41763	1.29095	1.18301	2.76584
1.35813	1.32563	2.36011	1.59472	1.0697	1.48473	1.33486	1.13984	1.91462	1.39606	1.07675	1.568	1.1982	1.23298	2.63255	1.21501	1.22251	2.35707	1.33125	1.08662	1.62647	1.27859	1.17959	2.50631
1.16588	1.2679	3.25722	1.6382	1.08113	1.53156	1.36791	1.10911	1.78336	1.25031	1.16956	2.25957	1.14214	1.25564	3.56549	1.05895	1.3271	5.63596	1.7287	1.04878	1.31935	2.62327	1.0299	1.17498
1.19015	1.36388	3.31662	1.52624	1.08737	1.59522	1.28358	1.15291	2.01777	1.19728	1.1867	2.44465	1.14358	1.25443	3.11762	1.1167	1.27272	3.77638	1.15333	1.17561	2.48112	2.61153	1.03016	1.17775
1.15051	1.25819	3.09998	1.6673	1.07806	1.52541	1.31705	1.13617	1.93997	1.23418	1.17501	2.26746	1.19138	1.23721	2.99583	1.13656	1.23279	3.28277	1.39317	1.09558	1.65316	1.8283	1.04554	1.28477
1.51836	1.08325	1.53837	1.89724	1.05672	1.32912	1.59572	1.08782	1.50548	2.40617	1.03256	1.1885	1.22322	1.16795	2.31707	1.16101	1.17822	2.38314	1.31165	1.13555	1.97084	1.91159	1.04321	1.26607
1.41117	1.10618	1.71131	1.63005	1.08982	1.53127	1.45548	1.08162	1.56034	1.87532	1.04951	1.29762	2.64282	1.03294	1.17759	1.20699	1.23447	2.42593	1.53914	1.07164	1.44763	3.47865	1.02536	1.13126
1.39282	1.13498	1.78649	2.28953	1.03594	1.21407	1.42695	1.10203	1.65533	1.57364	1.06431	1.41616	1.81635	1.06118	1.35767	1.32786	1.12728	1.80646	1.37282	1.11736	1.78583	3.26407	1.02523	1.1364
2.87667	1.02814	1.15644	1.78489	1.04975	1.30578	1.51595	1.06676	1.4644	1.52634	1.09189	1.53131	1.54169	1.06879	1.45118	1.47106	1.11488	1.66547	1.36963	1.08873	1.59655	1.92624	1.05536	1.31938
1.91324	1.05541	1.32603	1.98585	1.04422	1.28454	1.34345	1.11024	1.79783	1.47164	1.07252	1.48905	2.30893	1.03805	1.22065	1.30398	1.11403	1.79767	1.25539	1.16645	2.19335	1.84614	1.06165	1.35614
1.38897	1.22385	2.18914	1.64159	1.07938	1.4705	1.2704	1.11635	1.85598	2.42388	1.03179	1.18929	2.62018	1.03066	1.16863	1.18992	1.23783	2.94225	1.54314	1.07826	1.51202	1.96337	1.05668	1.37977
1.31269	1.21769	2.34145	1.90316	1.05197	1.31273	1.38615	1.13605	1.77558	2.23035	1.03755	1.21968	2.55631	1.03447	1.19689	1.14186	1.25236	3.62134	1.44752	1.08022	1.52631	1.98755	1.0563	1.37988
1.4847	1.1148	1.65185	1.58262	1.06204	1.41995	1.11519	1.26805	3.73479	2.29186	1.03848	1.22809	1.15966	1.27203	3.21935	1.34805	1.14704	1.88542	1.34121	1.11385	1.70807
1.16332	1.29413	3.1446	1.38409	1.09813	1.65042	2.03281	1.03792	1.22726	2.61127	1.02957	1.1661	1.19757	1.23164	2.88272	1.85801	1.04773	1.3042	1.20347	1.16318	2.20608
1.2889	1.14696	2.05471	1.50627	1.07298	1.50779	1.83798	1.04322	1.26799	1.37248	1.11498	1.74913	1.16693	1.2118	2.71396	1.83028	1.05421	1.33825	1.16295	1.15795	2.38628
1.10666	1.32137	4.03743	1.42744	1.08453	1.57512	1.42761	1.07147	1.50211	1.31914	1.08932	1.66668	1.2503	1.14999	2.14694	1.21854	1.19644	2.31333	1.11341	1.26297	3.53354
1.23838	1.15084	2.14032	1.44279	1.1462	1.80986	1.19533	1.17699	2.37273	1.17037	1.16748	2.40188	1.35633	1.11093	1.75962	1.26164	1.13601	2.01949	1.45212	1.1097	1.64826
1.80209	1.04478	1.3154	1.39184	1.15749	2.07297	1.27606	1.1417	1.95713	1.78298	1.04621	1.29858	1.3664	1.14678	1.86816	1.43049	1.11942	1.79429	1.17357	1.18881	2.68785
1.43263	1.06788	1.51418	1.49878	1.15854	1.75945	1.18888	1.20379	2.6877	1.99789	1.03735	1.23755	1.51056	1.10299	1.64069	2.76845	1.0278	1.15855	1.12078	1.26571	3.3949
1.32468	1.18002	2.64977	1.3884	1.1205	1.7603	1.27204	1.13913	2.00684	1.33261	1.08945	1.64907				1.32082	1.16463	1.98455	1.12075	1.21154	3.15054
1.29349	1.2114	2.7768	1.4677	1.12793	1.75544	1.31133	1.1418	1.95322	1.50254	1.06689	1.46994				1.16855	1.28258	3.07385	1.12412	1.24742	3.49521
1.56622	1.09463	1.60652	2.04431	1.05211	1.32525	1.32454	1.13664	1.91341	1.50609	1.06482	1.44889				1.12453	1.24811	3.25222	1.34561	1.15716	1.92932
1.98935	1.04346	1.28337	2.08022	1.04595	1.2733	1.4319	1.11399	1.70329	1.77323	1.04441	1.29741				1.07163	1.36274	5.06996	1.16468	1.18104	2.44236
1.76895	1.05666	1.39033	1.35813	1.15162	1.98151	1.31813	1.13281	1.94657	1.34334	1.08447	1.62924				1.12932	1.27806	3.46329	1.26426	1.14888	1.99969
1.57425	1.07856	1.50374	1.26632	1.19799	2.32753	1.3415	1.12055	1.8221	1.43564	1.07932	1.54429				1.13044	1.27961	3.40148	1.62129	1.11098	1.56474
1.31511	1.15488	2.09397	1.33969	1.13372	1.94953	1.33243	1.12435	1.82329	1.11176	1.3376	5.59137				1.20198	1.19017	2.41609	1.0881	1.24579	3.59611
1.2649	1.16448	2.25172	1.26757	1.18921	2.44466	1.45942	1.10495	1.63869	1.16485	1.20965	2.7397				1.12806	1.19347	2.62596	1.33138	1.14017	1.9013
1.47119	1.17175	1.87668	1.31684	1.15406	2.02374	1.32188	1.09933	1.74654	1.1289	1.27243	3.7617				1.3839	1.10341	1.70552	1.63681	1.06127	1.38011
1.35136	1.2526	2.23234	1.23026	1.17711	2.29032	1.43724	1.08487	1.59246	1.27594	1.17257	2.1624				1.15504	1.18993	2.49771	1.62656	1.08914	1.46164
1.30121	1.4776	3.20093	1.23317	1.19164	2.51776	1.55294	1.06435	1.44735	1.12785	1.23494	3.3878				1.35423	1.13598	1.82906	1.32035	1.13699	1.86169
1.36202	1.27694	2.57575	1.44656	1.08822	1.69816	1.16642	1.16596	2.47666	1.57798	1.07314	1.44044				1.47242	1.12226	1.70517	1.44458	1.1176	1.6831
1.2543	1.39026	3.0165	1.46407	1.0873	1.60312	1.17079	1.18274	2.65993	1.22145	1.12673	2.00688				1.20228	1.2885	2.64465	1.31479	1.13498	1.88187
1.39539	1.35879	2.39834	1.54584	1.09	1.64058	1.07385	1.35038	6.63205	1.41405	1.09062	1.65827				1.17504	1.2238	2.63932	1.17196	1.31812	3.39655
1.1405	1.29716	3.57575	1.68057	1.06645	1.47819	1.29383	1.11326	1.85492	1.34561	1.08237	1.59082				1.31303	1.10953	1.77449	1.96399	1.04202	1.25114
1.21152	1.31938	2.81458	1.60233	1.08188	1.53787	2.41702	1.03349	1.18688	2.79639	1.0295	1.16374				1.34544	1.13005	1.76955	1.64656	1.05506	1.35515
1.12514	1.34492	3.7803	1.53573	1.09261	1.6563	1.65459	1.05166	1.33637	2.20815	1.0423	1.23939				1.18195	1.2769	4.05559	1.27865	1.14808	1.98459
1.54113	1.07887	1.51732	1.72205	1.06034	1.39988	1.84372	1.04326	1.27068	2.23738	1.03857	1.23019				1.27723	1.13534	1.95382	2.56921	1.02948	1.16598
2.89984	1.02799	1.1531	1.76241	1.06697	1.41208	1.65564	1.04774	1.31632	1.97072	1.05655	1.32492				1.65382	1.07687	1.47408	1.79973	1.0572	1.33739
1.36186	1.13676	1.81135	1.56641	1.07675	1.52518	1.52053	1.05931	1.40311	3.12867	1.02609	1.14254				1.24738	1.17832	2.23093	2.63123	1.03062	1.17075
1.53652	1.08084	1.52855	1.75237	1.05239	1.35298				1.51165	1.08857	1.58148				2.21684	1.03609	1.21829	1.75045	1.06512	1.4325
2.18821	1.04302	1.24399	1.53317	1.10743	1.69571										1.82627	1.05263	1.34395	1.68825	1.07319	1.50444
1.30865	1.23453	2.48309	1.5933	1.08339	1.59086										1.1446	1.20012	2.833	1.44044	1.117	1.85677
1.44357	1.11826	1.67833	1.61149	1.09428	1.60482										1.04806	1.36721	8.00432	1.4422	1.12262	1.80247
1.27236	1.13705	2.01034	1.89267	1.05597	1.33323										1.03854	1.44646	9.98023	1.44695	1.12352	1.7612
1.22809	1.21752	2.3697	1.71911	1.08051	1.46992										1.22694	1.15703	2.20314	1.56235	1.09928	1.61403
1.20369	1.16425	2.27866	2.09438	1.03942	1.23431													1.17207	1.15998	2.33373
1.10988	1.32103	4.02561	1.89597	1.04619	1.28718													1.18334	1.1462	2.11711
1.37284	1.13204	1.924	2.04367	1.04286	1.26433													1.17062	1.17312	2.36076
1.38364	1.1204	2.06133	1.59502	1.09198	1.54686													1.25669	1.10139	1.74471
1.30198	1.09041	1.72128	1.87179	1.04699	1.30371													1.66116	1.05189	1.35434
1.32598	1.17986	2.49474	1.59714	1.06032	1.43748													1.19426	1.13839	2.10526
1.7075	1.05525	1.39284	1.61245	1.06347	1.42011													1.34743	1.10508	1.69435
1.4735	1.11259	1.8369	1.31282	1.1051	1.74829													1.25311	1.14323	2.09767
1.38717	1.13207	2.03854	1.56153	1.06718	1.45462													1.40619	1.08327	1.56503
			1.36678	1.1068	1.7468													1.19396	1.14484	2.20517
			1.35039	1.11004	1.76584													1.17659	1.19053	2.74415
			1.31936	1.27033	2.89581													2.67209	1.02985	1.16846
			1.41676	1.15509	1.85867													1.1365	1.21158	2.88414
			2.06654	1.04395	1.27142													1.20806	1.18104	2.4921
			1.38806	1.12835	1.86545													1.26804	1.13711	1.97471
			1.19119	1.25721	3.05039													1.21202	1.16597	2.37862
			1.20232	1.22035	3.03849													1.22425	1.15301	2.10944
			1.43451	1.13273	1.87491													1.33616	1.10026	1.68654
			1.2212	1.21099	2.53548													1.15725	1.1591	2.35632
			1.21422	1.22488	2.53783													1.41424	1.10665	1.6377
			1.3003	1.17594	2.21871													1.56933	1.06829	1.44519
			1.19811	1.17599	2.42526													1.24068	1.20295	2.34165
			1.31533	1.15919	2.06165													1.30187	1.14543	1.91882
			1.18753	1.22622	2.77099													1.26662	1.2009	2.31469
			1.24308	1.1624	2.21831													1.19868	1.33841	3.37488
																		2.30731	1.03519	1.2001
																		1.37579	1.12067	1.71702
																		2.62332	1.02876	1.16375
																		1.9835	1.04897	1.28213
																		1.62377	1.07811	1.5078
																		1.27079	1.13051	2.04687
																		1.65689	1.08141	1.47176
																		1.41533	1.13841	2.09953
																		1.5069	1.10789	1.68593
																		1.38161	1.14788	1.95911
																		1.59061	1.08692	1.55524
																		1.43706	1.10857	1.70147
																		1.41246	1.12595	1.79449
																		1.46248	1.12859	1.77318

## Sheet: Modal_controllability
Visual			Somatomotor			Dors_Attn			Salience			Limbic			Fronto_pariental			Default			Sub_cor
sFC-Correlation	dFC-Autoregression	dFC-Slidingwindow	sFC-Correlation	dFC-Autoregression	dFC-Slidingwindow	sFC-Correlation	dFC-Autoregression	dFC-Slidingwindow	sFC-Correlation	dFC-Autoregression	dFC-Slidingwindow	sFC-Correlation	dFC-Autoregression	dFC-Slidingwindow	sFC-Correlation	dFC-Autoregression	dFC-Slidingwindow	sFC-Correlation	dFC-Autoregression	dFC-Slidingwindow	sFC-Correlation	dFC-Autoregression	dFC-Slidingwindow
0.69855	0.920188	0.691213	0.659427	0.946578	0.746446	0.752723	0.902314	0.653051	0.638941	0.952869	0.767422	0.453993	0.963796	0.835097	0.756976	0.899024	0.646071	0.961618	0.737429	0.341036	0.302594	0.977053	0.885706
0.810979	0.872886	0.579809	0.760217	0.882456	0.613153	0.803692	0.883007	0.606393	0.753516	0.926673	0.68229	0.368893	0.97055	0.86492	0.787816	0.856937	0.596099	0.969595	0.718969	0.318763	0.323944	0.975368	0.878835
0.733644	0.865393	0.625486	0.72267	0.905549	0.658426	0.839248	0.83192	0.54004	0.756973	0.897293	0.644784	0.379861	0.972578	0.86651	0.866204	0.836411	0.524283	0.767747	0.890076	0.634096	0.435867	0.969868	0.848099
0.707707	0.869051	0.639172	0.768327	0.915856	0.647259	0.812675	0.875349	0.591122	0.636001	0.950752	0.763127	0.451761	0.965091	0.838029	0.807362	0.882519	0.600374	0.864785	0.858059	0.538634	0.44912	0.969297	0.843209
0.800081	0.700487	0.511142	0.692403	0.918923	0.693545	0.833762	0.865125	0.568366	0.686962	0.934041	0.719222	0.432384	0.967583	0.844375	0.796018	0.853939	0.588157	0.84382	0.878323	0.573236	0.539242	0.958766	0.800915
0.787911	0.785177	0.546104	0.62867	0.944319	0.749875	0.789214	0.883511	0.604161	0.665273	0.937904	0.731735	0.469381	0.968119	0.838673	0.75216	0.893695	0.641951	0.83943	0.889819	0.589798	0.600966	0.942235	0.756092
0.753812	0.796012	0.577245	0.690695	0.904763	0.67567	0.838108	0.839945	0.547393	0.639745	0.948357	0.763373	0.434239	0.967801	0.843379	0.396488	0.972736	0.862865	0.921186	0.805683	0.447472	0.610769	0.941828	0.750498
0.840053	0.843804	0.541694	0.726241	0.893402	0.640806	0.699393	0.912041	0.686269	0.723242	0.935037	0.70524	0.84794	0.825449	0.535472	0.718326	0.899632	0.668192	0.89451	0.865798	0.526048	0.814638	0.851556	0.559167
0.761089	0.765053	0.561723	0.670383	0.937144	0.725956	0.774747	0.882215	0.620553	0.741992	0.93073	0.688331	0.84862	0.817621	0.52962	0.8393	0.82506	0.547876	0.774471	0.922576	0.666136	0.814303	0.853673	0.567256
0.873411	0.796953	0.486945	0.653091	0.927914	0.721895	0.763983	0.905725	0.649127	0.822855	0.860175	0.571802	0.889719	0.803386	0.474059	0.954436	0.762137	0.377874	0.610072	0.954743	0.777617	0.416342	0.97177	0.857581
0.857642	0.74442	0.483924	0.694867	0.922816	0.697745	0.799588	0.872076	0.600768	0.852636	0.847916	0.542633	0.887784	0.803688	0.485039	0.908595	0.792622	0.454928	0.882549	0.855417	0.525252	0.418749	0.971524	0.855798
0.883324	0.801855	0.476949	0.654891	0.930388	0.713571	0.784892	0.884675	0.621434	0.829214	0.856083	0.566004	0.854281	0.814817	0.516168	0.894028	0.817163	0.480041	0.74772	0.915482	0.668924	0.572948	0.957558	0.793152
0.693815	0.925907	0.704081	0.563303	0.948064	0.778828	0.660912	0.922477	0.71626	0.442437	0.969303	0.848068	0.835404	0.860756	0.563766	0.876676	0.853732	0.528906	0.79277	0.885895	0.614821	0.549544	0.959633	0.803097
0.745685	0.907826	0.656145	0.651579	0.920837	0.713671	0.717356	0.926733	0.691238	0.562741	0.954069	0.788921	0.40482	0.96894	0.855737	0.844247	0.816697	0.536406	0.679851	0.935069	0.726747	0.30461	0.975959	0.887153
0.747963	0.885693	0.636935	0.473348	0.966248	0.834961	0.726213	0.910384	0.671814	0.662728	0.941177	0.736212	0.594827	0.944154	0.766796	0.780589	0.891146	0.629127	0.761387	0.899085	0.644092	0.324306	0.97609	0.883372
0.372069	0.973391	0.869727	0.591099	0.95386	0.784667	0.690403	0.939237	0.721715	0.688125	0.918488	0.701616	0.683797	0.937546	0.728527	0.71396	0.90062	0.66746	0.75462	0.920842	0.676411	0.555959	0.949013	0.779157
0.563038	0.949204	0.781942	0.547789	0.958919	0.800851	0.768542	0.903789	0.641952	0.706605	0.934264	0.710885	0.468352	0.964343	0.831495	0.787467	0.900563	0.629758	0.821943	0.863115	0.576183	0.579829	0.943478	0.763645
0.753003	0.825785	0.595679	0.644569	0.928663	0.721605	0.807274	0.898886	0.619532	0.446666	0.970056	0.848531	0.406655	0.971063	0.861272	0.858936	0.813724	0.503286	0.68553	0.929345	0.707881	0.583078	0.948161	0.766047
0.786898	0.829485	0.57764	0.563832	0.952044	0.785718	0.744048	0.884271	0.639701	0.476751	0.964761	0.829852	0.427586	0.967617	0.845694	0.891231	0.805248	0.470253	0.717961	0.927916	0.700217	0.577968	0.948569	0.768467
0.707119	0.901293	0.67795	0.6631	0.943191	0.739206	0.909137	0.79599	0.452529	0.471247	0.963952	0.825863	0.876134	0.794539	0.492208	0.764351	0.875925	0.623375	0.769722	0.901127	0.646467
0.876017	0.782582	0.479161	0.74648	0.913274	0.669436	0.517704	0.964418	0.824534	0.409363	0.972055	0.862823	0.850692	0.81923	0.52122	0.576669	0.955629	0.7852	0.856837	0.865396	0.556683
0.802405	0.877103	0.595692	0.700471	0.934039	0.710572	0.569124	0.959615	0.80225	0.762392	0.900839	0.645439	0.8722	0.830943	0.509953	0.590456	0.949925	0.771981	0.876243	0.86806	0.538906
0.915431	0.766187	0.427099	0.726862	0.924424	0.686686	0.727541	0.935169	0.704163	0.781914	0.920216	0.655771	0.82053	0.874199	0.583643	0.837082	0.841793	0.556081	0.911695	0.799587	0.459991
0.828002	0.873971	0.577392	0.729009	0.877703	0.641107	0.853791	0.855256	0.545184	0.869693	0.860715	0.535059	0.760168	0.903194	0.645019	0.812017	0.883903	0.597352	0.716178	0.904868	0.674274
0.599191	0.958396	0.783891	0.756748	0.869284	0.607605	0.804689	0.880351	0.603547	0.594594	0.95704	0.79012	0.75455	0.87704	0.630982	0.740338	0.897654	0.647077	0.871404	0.847341	0.523666
0.726893	0.938185	0.703856	0.703234	0.868545	0.64496	0.859996	0.837455	0.528559	0.534151	0.96497	0.820004	0.696383	0.909794	0.684284	0.385232	0.973702	0.867939	0.90502	0.797434	0.46619
0.794268	0.853996	0.567305	0.746795	0.895803	0.643238	0.807779	0.882233	0.59675	0.772755	0.920076	0.661616				0.792031	0.86643	0.605811	0.906452	0.831321	0.48247
0.809492	0.833296	0.544522	0.720659	0.89102	0.654262	0.785107	0.880439	0.610562	0.695883	0.939136	0.719179				0.870163	0.789097	0.502235	0.904035	0.80907	0.466764
0.688962	0.916725	0.685623	0.540336	0.952455	0.789758	0.777774	0.883907	0.619534	0.695033	0.940801	0.725358				0.902458	0.808312	0.475924	0.765123	0.86921	0.619658
0.547883	0.95963	0.801307	0.518811	0.957467	0.805476	0.729509	0.901744	0.660792	0.597446	0.958674	0.790221				0.943688	0.742594	0.388565	0.874242	0.851594	0.527389
0.619721	0.947991	0.754005	0.760465	0.873294	0.623916	0.78594	0.887493	0.61731	0.768608	0.924348	0.668203				0.89923	0.790026	0.461166	0.809934	0.874695	0.595189
0.672664	0.929762	0.712632	0.811385	0.841118	0.560369	0.770638	0.895931	0.636647	0.723273	0.928724	0.691736				0.897266	0.789284	0.467433	0.643017	0.903526	0.697551
0.788911	0.87174	0.593263	0.777878	0.888084	0.619609	0.775361	0.893426	0.63441	0.912636	0.756284	0.421377				0.84904	0.845641	0.543619	0.931015	0.8091	0.439686
0.816839	0.864151	0.567684	0.809837	0.847151	0.576485	0.715177	0.908494	0.678621	0.873264	0.83266	0.514963				0.899547	0.843144	0.502962	0.775823	0.881506	0.618104
0.712627	0.859987	0.631858	0.782577	0.871654	0.608997	0.781303	0.912417	0.645051	0.899696	0.794075	0.461998				0.751049	0.90921	0.656381	0.642302	0.943854	0.751566
0.762977	0.807177	0.575484	0.833047	0.855668	0.561011	0.723272	0.924259	0.686814	0.805318	0.858004	0.582371				0.879361	0.846409	0.524297	0.639339	0.920428	0.721301
0.796151	0.693104	0.511474	0.829485	0.845486	0.556927	0.678179	0.941301	0.728716	0.900905	0.816529	0.474609				0.762357	0.884421	0.632437	0.780257	0.883484	0.619427
0.767135	0.79507	0.571472	0.741868	0.922038	0.666606	0.872811	0.862329	0.533591	0.66106	0.933702	0.727933				0.716786	0.895577	0.663039	0.717696	0.898123	0.663934
0.814751	0.730538	0.506122	0.720552	0.922898	0.687379	0.870642	0.850742	0.525961	0.837041	0.890771	0.588461				0.846468	0.784873	0.517643	0.784351	0.884839	0.614835
0.744383	0.747559	0.570473	0.695557	0.920525	0.685448	0.94184	0.749153	0.379362	0.741392	0.919169	0.667858				0.868222	0.824037	0.519745	0.866268	0.766752	0.493512
0.890488	0.779533	0.462097	0.653547	0.939763	0.726776	0.794863	0.901255	0.622569	0.765253	0.92583	0.674178				0.785346	0.904357	0.633436	0.533995	0.960726	0.812127
0.842978	0.767433	0.505254	0.669037	0.927359	0.712085	0.438484	0.968472	0.849293	0.382023	0.972163	0.864813				0.763556	0.887979	0.632457	0.635458	0.949162	0.761782
0.901203	0.75336	0.438907	0.703385	0.919158	0.684551	0.633783	0.952099	0.76891	0.4868	0.960606	0.820254				0.866916	0.790257	0.475013	0.800674	0.874883	0.60095
0.686007	0.929339	0.70878	0.624587	0.944813	0.750563	0.570141	0.959646	0.801532	0.489284	0.963936	0.825946				0.806543	0.884927	0.603933	0.40934	0.972148	0.862617
0.362851	0.973522	0.871574	0.611067	0.939463	0.75254	0.630552	0.95558	0.776337	0.55392	0.94846	0.782551				0.64617	0.930887	0.727297	0.583792	0.947424	0.771789
0.763329	0.88453	0.6286	0.683217	0.931197	0.710223	0.683563	0.945501	0.74	0.338157	0.975292	0.87908				0.819067	0.854068	0.570702	0.402734	0.971111	0.859901
0.692278	0.927965	0.704327	0.612423	0.951742	0.767561				0.703255	0.921639	0.694423				0.481781	0.966081	0.83073	0.61801	0.941114	0.748472
0.49662	0.96002	0.819685	0.700562	0.906911	0.667606										0.591435	0.951355	0.771026	0.64846	0.934734	0.724483
0.790794	0.819009	0.568462	0.681825	0.926034	0.697793										0.892168	0.840646	0.504281	0.735014	0.900254	0.645992
0.723779	0.898437	0.667845	0.670532	0.917441	0.696219										0.964226	0.74141	0.339053	0.729425	0.895916	0.654553
0.811578	0.883908	0.596484	0.569624	0.948694	0.776206										0.972202	0.701699	0.309673	0.720741	0.894942	0.659797
0.834258	0.828964	0.541919	0.622823	0.928595	0.73486										0.834749	0.868574	0.574268	0.676645	0.913789	0.697805
0.848717	0.864266	0.551695	0.510613	0.963086	0.822456													0.870495	0.866919	0.544241
0.913144	0.766497	0.43051	0.563841	0.95702	0.794084													0.861734	0.876502	0.564231
0.766236	0.888035	0.619403	0.5303	0.960129	0.809217													0.870812	0.857245	0.537982
0.767189	0.896738	0.618339	0.661368	0.918697	0.703163													0.815557	0.910382	0.631201
0.790442	0.919326	0.645503	0.57364	0.956346	0.789156													0.635091	0.951994	0.763341
0.793749	0.854191	0.565858	0.66542	0.944721	0.739364													0.856938	0.882255	0.569297
0.634439	0.94924	0.753962	0.654788	0.941957	0.737911													0.768397	0.907893	0.655651
0.728416	0.90271	0.646547	0.784297	0.907531	0.640862													0.824991	0.879707	0.586396
0.762517	0.8882	0.611938	0.676002	0.938892	0.726737													0.736888	0.925279	0.686881
			0.760262	0.906513	0.648513													0.857877	0.877703	0.564839
			0.76713	0.904048	0.641697													0.870831	0.846837	0.523343
			0.788523	0.796307	0.544939													0.403074	0.971806	0.861628
			0.738698	0.871074	0.629254													0.894746	0.831921	0.501074
			0.524449	0.959173	0.80592													0.851093	0.853339	0.545942
			0.750834	0.891127	0.643452													0.811147	0.883493	0.602704
			0.857999	0.803824	0.506414													0.845789	0.862975	0.558355
			0.854608	0.829308	0.516723													0.836978	0.871702	0.573222
			0.734792	0.889404	0.644607													0.772146	0.911468	0.650561
			0.836493	0.832784	0.543687													0.879545	0.867322	0.534483
			0.840786	0.823788	0.530595													0.729115	0.906396	0.668511
			0.791034	0.856595	0.591382													0.675011	0.938108	0.730385
			0.852194	0.855607	0.543963													0.823579	0.836831	0.558387
			0.783388	0.868258	0.604826													0.789951	0.876846	0.6072
			0.857252	0.822408	0.519734													0.808038	0.838889	0.571947
			0.823469	0.865521	0.578064													0.847811	0.756083	0.499656
																		0.456981	0.966913	0.841385
																		0.747731	0.895436	0.65282
																		0.401096	0.972817	0.864249
																		0.534254	0.954639	0.798439
																		0.658984	0.930507	0.722389
																		0.811076	0.888847	0.606358
																		0.638125	0.927441	0.72962
																		0.750608	0.884747	0.620336
																		0.698726	0.90703	0.680343
																		0.75688	0.877371	0.624378
																		0.671549	0.923741	0.707353
																		0.728261	0.905755	0.663088
																		0.739404	0.892699	0.652306
																		0.713842	0.891139	0.659896
