# Supplementary material for: Control theory illustrates the energy efficiency in the dynamic reconfiguration of functional connectivity
Source: Commun Biol. 2022 Apr 1;5:295. doi: 10.1038/s42003-022-03196-0 (PMC8975837; doi:10.1038/s42003-022-03196-0)
Supplement: Supplementary file 5 — Supplementary Data 2 [file 42003_2022_3196_MOESM5_ESM.xlsx]

## Sheet: panel a and e
Panel a				Panel e
log10(E_static/E_dynamic)				log10(E_shuffled-order/E_dynamic)
Default Mode	Default Model + Dorsal Attention + Salience + Fronto-parietal	Whole Network		Default Mode	Default Model + Dorsal Attention + Salience + Fronto-parietal	Whole Network
0.542767	0.215717	0.00685896		-0.0775688	0.00394414	0.0121624
0.549243	0.543523	0.011313		0.188823	0.27815	0.040267
0.379274	0.419516	0.0189758		0.00656155	0.205628	0.0227537
0.561955	0.434903	0.026031		0.370191	0.349383	0.0351906
-0.0230158	0.508655	0.0189462		-0.104405	-0.0647172	0.055931
0.398665	-0.726566	0.029336		0.165059	0.375642	0.0520969
0.266692	0.2973	0.0194987		0.370214	0.240602	0.0373445
-0.0438903	0.286788	0.0111728		0.260692	0.110232	0.0307198
0.655435	-0.313655	0.0101375		0.298995	0.143163	0.0272897
0.489176	0.472326	0.0153051		0.159526	0.0711814	0.0429106
0.29503	0.415424	0.00265715		0.217803	0.246277	0.0524773
0.34081	0.196695	0.00410083		0.511965	0.16022	0.0853773
0.237278	0.250217	0.00801563		0.393589	0.260694	0.0441132
0.0212099	0.1595	0.0384275		-0.0575159	0.263701	0.0405522
0.784708	0.339447	0.021648		0.0575838	0.221562	0.0531836
0.462597	0.2312	0.0109077		0.234447	0.0484713	0.0250571
0.274059	0.272118	0.00566347		0.331907	0.183207	0.0640397
-0.192257	0.276399	0.00655309		0.153963	0.365149	0.0109763
0.0873366	0.286259	0.00881335		0.340736	0.432316	0.0520726
0.229431	0.350065	0.00873713		-0.00783307	0.0402177	0.0306522
-0.00599548	0.616219	0.0104238		0.114448	0.123078	0.0162276
0.441136	0.417767	0.00948745		0.100979	0.150153	0.0563784
0.32809	0.353953	0.0231255		0.462627	0.26798	0.0261619
0.583341	0.57239	0.0140448		0.0935605	0.0903519	0.051277
0.167389	0.329764	0.00649068		0.0661866	0.565889	0.0243589
0.218971	0.489166	0.0030685		0.132847	0.266617	0.0312978
0.724165	0.604762	0.00714714		0.12525	0.176545	0.0492574
0.192473	0.272405	0.0157915		0.428339	0.352075	0.0185935
0.451104	0.333192	0.00785556		-0.18679	-0.128634	0.0236813
0.350284	0.331984	0.0334535		-0.439019	-0.0500849	0.0281897
0.476431	0.317589	0.0234896		-0.00118797	-0.0729462	0.0327136
0.349152	0.212072	0.00286407		0.199488	0.329749	0.0229412
0.0379498	0.51907	0.00730176		0.262683	-0.022964	0.0499719
0.694722	0.448879	0.00475775		0.00728682	0.13229	0.0317555
0.39276	0.408215	0.0115948		0.227008	0.0949344	0.0301664
0.543912	0.402559	0.0128361		0.500822	0.261427	0.0601862
0.446851	0.313264	0.000687466		0.202936	0.284653	0.0320852
0.361186	0.372324	0.0366626		0.227892	0.206551	0.0587209
0.00124433	0.214196	0.0179808		0.176056	0.0343519	0.0603752
0.462048	0.265153	0.0201093		-0.170482	0.276868	0.0189788
0.0816463	0.370423	0.0113904		0.0824872	0.317366	0.0506031
0.244881	0.376266	0.0456906		0.0819065	0.0104318	0.0512026
0.516136	0.294727	0.0243165		0.259979	0.238374	0.0448054
0.426045	0.411849	0.026035		0.0755547	-0.0791627	0.0148819
0.564976	0.549282	0.0272731		0.369622	0.302115	0.017212
0.463237	0.478607	0.0198498		0.253003	0.320427	0.0493662
0.150684	0.317349	3.507e-05		-0.0247429	-0.140251	0.0545744
0.294645	0.342581	0.0277607		0.307806	0.023105	0.0604939
0.530448	0.46488	0.00519427		0.237543	0.409629	0.0106546
0.165158	0.390149	0.0156495		0.0188334	0.216324	0.0268167
0.384004	0.342317	0.0165549		-0.414289	0.0833377	0.00704639
0.355389	0.501032	0.0172944		0.36312	0.39129	0.0461731
0.796558	0.349399	0.00259426		0.200681	0.0691073	0.0622659
0.206983	0.328128	0.00754341		0.183168	0.0580508	0.0332917
0.474346	0.283377	0.00461624		0.0643465	0.271623	0.0443696
0.0930113	0.432448	0.0169507		0.166327	0.34173	0.0246862
0.395511	0.430079	0.0307889		0.0186964	0.365404	0.0302796
0.596073	0.396616	0.00511353		-0.157019	0.171368	0.0435316
0.299446	0.311032	0.0215735		0.120052	0.0367057	0.0574461
0.634156	0.437507	0.0172691		-0.180507	0.19017	-0.00446549
0.355519	0.366047	0.0312378		0.173111	0.210509	0.0308695
-0.10543	0.127193	0.0102321		0.132345	-0.0593921	0.0519622
0.405167	0.259889	0.0139421		0.266897	0.238876	0.0418448
0.477843	0.295653	0.0149132		0.341996	0.330144	0.018093
0.376136	0.446057	0.00644561		-0.246746	-0.158862	0.00964649
0.615751	0.474799	0.00113304		0.243369	0.329102	0.0459048
0.0827388	0.395602	0.00438226		0.126788	-0.0803035	0.0379548
0.347762	0.197805	0.0169884		-0.252815	0.10861	0.0222669
0.275303	0.0762567	0.0147664		0.0167023	-0.105865	0.032073
0.732239	0.170596	0.0329427		0.26408	0.171734	0.0510234
0.140505	0.481038	0.0174593		-0.460379	-0.0719526	-0.0109981
0.335494	0.315806	0.0112854		0.0189997	0.234487	0.0243854
0.194169	0.280526	0.0309747		0.251633	0.105466	0.0337038
0.0365411	0.495679	0.0187132		0.313968	0.227861	0.0489534
0.391365	0.467218	0.00312292		0.204468	0.162307	0.0374989
0.268299	0.312597	0.0209286		-0.00725334	0.334278	0.0130685
0.479065	0.273383	0.0147392		0.466093	0.176683	0.0642145
0.395787	0.401555	-0.00900534		0.0564158	0.1987	0.0174129
-0.0521345	0.290429	0.0168544		0.496226	0.298136	0.0453697
0.0447046	0.424067	0.00411733		0.0923745	0.136707	0.028361
0.614569	0.0617501	0.0190847		0.279847	0.316678	0.0468107
0.282344	0.504292	0.0200264		0.0864995	0.172508	0.0203318
0.36524	0.319968	0.0242088		0.194802	0.223572	0.0361544
0.01446	0.375313	0.0133748		0.1264	0.361563	0.00787801
0.563931	0.127145	0.0182686		-0.0309238	0.297989	0.0327274
0.428737	0.337983	0.0187761		0.215137	0.344657	0.0582312
-0.0268205	0.281181	0.0166565		0.0257914	0.161249	0.0289468
0.605279	0.322275	0.0105494		-0.0738809	0.0481676	0.0218785
0.464641	0.341099	0.0140333		0.426708	0.48889	0.0386525
0.343892	0.317112	0.0137858		0.0422251	0.0466101	0.0184847
0.225037	0.305475	0.0321022		0.106306	0.244026	0.031325
0.659738	0.441922	0.0228937		0.08761	-0.0874835	0.007503
-0.092352	0.0786101	0.0346842		0.0364707	0.0736604	0.00338933
0.489014	-0.631863	0.00431268		0.0752694	0.136861	0.0216558
0.135442	0.544949	-0.00652973		0.784356	0.437983	0.11054
-0.12082	0.0809003	0.0128683		0.0799949	0.184892	0.0314556
0.480067	0.218557	-0.00889909		0.224055	0.208589	0.0611458
0.59043	-0.340437	0.00177139		0.0143656	0.361813	0.0189636
0.647186	0.219526	-0.00455463		0.00906194	0.046216	0.0369515
0.161279	0.661284	0.00756276		-0.144674	0.0561262	0.0117814
0.302136	0.402082	0.015252		0.0741129	0.253359	0.0360358
0.276755	0.247358	0.0481996		-0.182466	-0.120949	-0.00787035
0.349279	0.36334	0.0164336		-0.00316883	0.030391	0.0350908
0.227661	0.247643	0.00978318		-0.111156	0.205048	0.00966222
0.552744	0.33961	0.0238733		-0.129317	0.0922783	0.0171236
0.301586	0.330336	0.0149142		0.222324	0.363325	0.0321776
0.481027	0.304342	0.0221279		-0.144037	0.0186874	0.0465742
0.191662	0.452774	0.0112268		0.144624	0.183066	0.0244956
-0.2043	0.265815	0.0141637		-0.41682	0.184154	0.0483723
0.410803	0.295089	0.00639107		-0.167072	-0.236245	0.0271155
0.187897	0.187391	0.0185097		0.218835	0.231994	0.0305979
0.554633	0.451238	0.0100677		-0.183805	-0.128725	0.0333538
0.44823	0.391207	0.00351912		0.211227	0.194872	0.0238978
0.602858	0.242668	0.0175147		0.0315472	0.226746	0.0196071
0.0526665	0.234763	0.0226683		0.13382	0.135331	0.0236657
-0.0735835	0.462025	0.0205483		-0.0516311	0.0663637	0.0368337
0.115291	0.406535	0.0174582		0.189892	0.104032	0.045414
0.676058	0.43684	0.0183978		0.138638	0.301341	0.0149237
0.709019	0.545387	0.0223884		0.283542	0.0430353	0.0495727
0.410831	0.0655281	0.0207358		0.287854	0.228349	0.0432439
0.476854	0.317292	0.0149357		0.671871	0.393094	0.0884606
0.292266	-0.153439	0.00723668		0.435317	0.25898	0.0415092
0.203507	0.277885	-0.00342838		-0.0631082	0.257609	0.0127367
0.389157	0.411631	0.013983		0.23628	0.00186894	0.0553445
0.128518	0.22568	0.0341849		0.0331044	0.0461807	0.0409902
0.288006	0.258213	0.0134937		0.132004	0.126384	0.0305197
0.369334	0.375661	0.00833806		0.226057	0.0972399	0.0584297
0.639266	0.29852	-0.00398824		0.125184	0.148403	0.0647617
0.295342	0.405807	0.0179323		-0.0794341	0.25995	0.0255944
-0.0324569	0.227128	0.00759738		0.127805	0.300386	0.0385862
-0.0512285	0.139571	0.00496934		0.0261513	0.21112	0.0616051
0.355826	0.546608	0.0326557		0.307153	0.152398	0.0721643
0.34972	0.281614	-0.00857563		-0.216634	-0.119644	0.0239266
0.229715	0.493422	0.00833329		0.256043	0.303484	0.0394826
0.606718	0.426973	-0.000220342		-0.0053171	0.179684	0.0521256
0.352116	-0.0258968	0.0208075		0.181917	0.0804843	0.0456645
0.38616	0.265954	0.00135704		0.0438465	0.126494	0.0202654
0.455423	0.355791	0.0203667		0.361644	0.0182645	0.0787323
0.618678	0.352869	0.0301992		0.200618	0.265732	0.0451511
0.615188	0.178651	0.0157482		0.124794	0.072192	0.0247491
0.412689	-0.0490148	0.0157254		0.795291	0.368069	0.0579029
0.410149	0.326496	0.000548016		0.554096	0.278128	0.0643507
0.714788	0.250619	0.00881354		-0.166112	0.175969	0.0119387
0.423134	0.258649	0.0158155		0.145763	0.304911	0.0165634
0.312778	0.362494	0.0123856		-0.066544	0.202571	0.0159717
0.617291	0.444895	0.0178555		-0.0544914	-0.0382439	0.0431453
0.484293	0.534207	0.0159241		0.132442	0.339537	0.0255059
0.133528	0.125385	0.00705003		-0.082239	0.173255	0.00335851
0.348287	0.451708	0.0196951		0.145901	0.18872	0.0558242
0.366298	0.426366	0.0187133		-0.112212	0.0487685	0.0178902
0.425644	0.201139	0.0251943		0.163328	0.132875	0.0131493
0.396904	0.276769	0.0115178		0.193787	0.352508	0.045762
0.107836	0.309826	0.0205718		0.114711	-0.0646924	0.0646577
0.327468	0.519488	0.021322		0.419377	0.396984	0.0788532
0.0910809	0.170741	0.0106766		0.251924	0.0978908	0.0253608
0.524967	0.347601	0.016733		0.0520419	0.355365	0.0453853
0.352988	0.395635	0.0239436		0.0629937	0.175272	0.0277581
0.336774	0.289514	0.0298612		0.139661	0.130821	0.0286233
0.296528	0.343762	0.0251198		-0.0363976	0.164313	-0.0146075
0.400436	0.100361	0.00696122		0.132347	0.305662	0.0375682
0.493216	0.340573	0.0189297		0.119626	0.349602	0.0397431
0.604747	0.485667	-9.06438e-05		-0.0466861	-0.111584	0.0164989
0.178132	0.292462	0.0144499		-0.185809	-0.0265357	0.0587326
0.496276	0.53046	0.0133715		0.151376	0.0958085	0.0447925
0.0366127	0.482617	0.0106494		-0.0303945	0.00455952	0.0198374
0.631677	-0.228524	0.00415774		0.370493	0.370169	0.0273299
0.172683	0.262137	0.00923278		0.0793158	0.168568	0.0268343
0.273868	0.306122	0.00135731		0.187641	0.088551	0.0476309
-0.0241756	0.320855	0.00274395		0.0593317	0.148388	0.0313278
0.309835	0.312612	0.00816567		-0.102076	0.0523582	0.0601513
0.655405	0.381247	0.0223409		0.156446	0.363232	0.0350445
0.84955	0.243959	0.0431629		0.331756	0.154679	0.0635819
0.52841	0.276633	0.0199423		0.320391	0.312678	0.0469736
0.0504179	0.664037	0.0132054		0.304992	0.279247	0.0287401
-0.361529	0.0979549	0.00710438		0.214201	0.0711506	0.0366643
0.130953	0.408257	0.0121477		0.0324968	0.117863	-0.00299373
0.642404	0.290571	0.0120524		0.0683524	0.183195	0.056033
0.535408	0.151536	0.00391706		0.2586	0.351597	0.0693525
0.300652	0.350109	0.0290294		0.301029	0.442528	0.0495712
0.0200485	0.388287	0.00244337		0.333662	0.228929	0.0582004
0.536937	0.351073	0.0372707		0.0239049	0.128749	0.0173655
0.27592	0.437469	0.0163103		0.338895	0.25309	0.0632733
0.411482	0.382338	0.0228555		0.237983	0.0650145	0.0327805
0.444852	0.388636	0.019802		0.196351	0.00689653	0.0129342
0.290306	0.678671	0.00815289		0.0712805	0.0998802	0.0106796
0.529194	0.335889	0.0191493		-0.114863	0.0500017	-0.0155613
0.422339	0.268268	-0.0169133		0.106731	0.217742	0.0431784
0.394525	0.240534	0.00840323		-0.0191844	0.434573	0.0251149
-0.189664	0.424464	0.0151019		0.162477	0.370682	0.00887975
0.586076	0.355327	0.0134		0.320136	-0.0950987	0.0409469
0.566456	0.486052	0.0176977		0.21869	0.170029	0.0594829
0.439003	0.315106	0.00117746		0.0603013	0.169341	0.0256542
0.230623	0.262697	0.0123725		0.109319	0.463286	0.0325552
0.205333	0.362246	0.0133025		0.168223	0.0464076	0.03741
0.397127	0.479487	0.00312458		0.0331898	0.0501057	0.0542135
0.612898	0.382904	0.024529		0.381876	0.44737	0.0448829
0.593801	0.391267	0.00966374		0.283932	0.219502	0.0624888
0.593007	0.499251	0.0210162		0.255544	0.373962	0.0532845
0.427528	0.190104	-0.00127908		0.194348	0.221233	0.0461586
0.579834	0.28191	0.00985584		0.134168	0.234571	-0.00438804
0.557637	0.297516	0.021951		0.151024	0.10706	0.0420633
0.663189	0.46434	0.0326973		0.398168	0.293283	0.0548995
0.662176	0.308431	0.0247069		0.125314	0.209492	0.0687364
0.2619	0.377339	0.0162721		0.318719	0.42254	0.0498719
0.178201	0.327923	0.0304626		-0.113491	0.00125343	0.0101023
0.268807	0.131911	-0.00436375		0.166383	0.351142	0.0103196
0.114807	0.323453	0.0134309		0.140856	-0.00907887	0.0322589
0.136403	0.289957	0.00771515		0.161061	0.236987	0.043329
0.261665	0.42636	0.00270512		0.330529	0.0971585	0.0366651
0.343802	0.441656	0.0260314		0.268392	0.346197	0.0524248
0.334663	0.555822	0.00934271		-0.0223394	0.159867	0.0198478
-0.04504	0.5065	0.00881032		0.147702	0.308602	0.0387775
-0.128728	0.424513	0.0248489		0.0719133	0.139962	0.0435577
0.478069	0.404586	0.0166748		-0.0505047	0.0529415	-0.0171276
0.351739	0.315474	0.0215604		0.235623	0.25765	0.0572994
0.00637522	0.416836	0.0131671		0.455721	0.387855	0.033671
0.454621	0.371025	0.0176455		-0.122469	-0.030079	0.0262906
0.306936	0.342809	0.00282552		0.0816437	-0.0145793	0.0533821
0.192651	-0.176857	0.0107338		0.183815	0.336265	0.0391976
0.553982	0.406025	0.00593121		0.216945	0.0472107	0.0679781
0.172298	0.409493	0.00109342		0.172961	0.278358	0.0467953
0.369225	0.271717	0.00883142		0.369741	0.270829	0.0533969
0.439364	0.306503	0.00908891		0.0392456	0.0357446	0.053227
0.538403	0.479107	0.0101964		0.0396407	0.490946	0.0194911
0.491515	0.266862	0.00378162		0.4296	0.347758	0.0472748
0.440341	0.414233	0.00606974		-0.0412264	0.017134	0.0364531
0.583967	0.151105	0.0293766		0.11639	0.107015	0.026112
0.176026	0.417526	0.0185787		-0.0532783	0.164209	0.0599551
0.179056	0.0860588	0.00434812		0.0663961	0.160654	0.034849
-0.00106507	0.406869	0.0100106		-0.0184189	0.220737	0.0158129
0.474609	0.441303	0.00599966		0.136825	0.211465	0.0254047
0.292834	0.225489	0.0100963		0.167389	-0.0673711	0.0790997
0.425006	0.358573	0.0251544		0.132112	-0.0109775	0.0475116
0.0710498	0.0672065	0.0191312		0.108309	0.0770593	0.0418333
0.332591	0.431999	0.0193648		-0.0323449	-0.0581852	0.0274625
-0.0404268	0.195549	0.012769		0.138216	0.104285	0.0338947
0.122074	0.491164	0.00840567		-0.0607018	0.185662	0.0219771
0.506298	0.450152	0.00858992		0.19696	0.346403	0.0135177
0.555699	0.314393	0.00653228		0.260337	0.262928	0.0684804
0.00944728	0.31483	0.0073334		0.0599707	0.236885	0.0589038
0.16403	0.258374	0.0237342		-0.0712983	0.193575	0.0352706
0.213015	-0.178613	0.0244007		0.0888567	0.0535353	0.0280459
0.220025	0.382341	0.0141522		0.213491	0.486998	0.0595149
0.580212	0.412674	0.0157173		0.274227	0.12571	0.0723807
-0.100133	-0.0181146	0.00683634		0.218095	0.112428	0.0669649
0.2379	0.373985	0.0100085		0.172491	0.273177	0.0395523
0.364707	0.282596	0.0312167		-0.0116471	0.0302335	0.0109682
0.479299	0.303862	0.0240791		0.180463	0.206611	0.0442347
0.182449	0.493629	0.00749148		-0.0505886	0.192737	0.0631635
0.254757	0.283434	0.00902882		0.387006	-0.11111	0.0732419
0.101149	0.277343	-0.00242136		0.152662	0.0236576	0.0676472
0.435931	0.412061	0.0120543		0.347538	0.416368	0.0612257
0.520935	0.478015	0.0306689		0.217803	0.188243	0.0264165
0.0575435	0.245364	0.0104547		0.17332	0.353448	0.0224415
0.22313	0.387191	0.00400707		0.109833	0.0686935	0.0385529
0.566615	0.275963	0.00442752		0.16276	0.261134	0.0424608
0.094506	0.260876	0.0123895		0.13008	0.153762	0.0697517
0.247923	0.248898	0.010114		0.223655	0.122208	0.0293978
0.390451	0.265872	0.032337		0.0150878	0.160412	0.0458429
0.350316	0.35392	0.0242889		0.400216	0.0703038	0.0976563
0.380699	0.361998	0.00849017		0.340074	0.156737	0.0340238
-0.0151073	0.409345	0.0070541		0.246979	0.227852	0.0728643
0.116265	0.435709	0.00339538		-0.0706982	-0.0192303	0.0107442
0.185892	-0.0842781	0.0112829		0.408683	0.341593	0.0780165
0.544847	0.124068	0.0122344		0.0056669	0.15509	0.0337405
0.386149	0.418498	0.0280326		0.15903	0.253795	0.0455743
0.506213	0.198	0.021383		0.327244	0.0632332	0.0622903
0.493366	0.162016	0.00750849		0.147513	0.267373	0.0452602
0.464459	0.0763872	0.0171035		0.0942014	0.157982	0.0477216
0.507349	-0.0336016	0.0239398		0.299282	0.329505	0.0364289
0.447055	0.405775	0.0316265		0.163754	-0.0299691	0.0207224
0.53126	0.407435	0.011862		0.0799919	-0.0344372	0.0453666
0.328476	0.414041	0.0100445		0.390867	0.174297	0.0524026
0.0235942	0.31558	0.00887918		0.0836296	0.349434	0.0185712
0.464118	-0.170152	0.0267236		0.247225	0.138821	0.04586
0.509685	-0.675633	0.0121523		-0.244936	0.101072	0.0172862
0.501847	0.374757	0.00852161		0.247213	-0.068881	0.0620093
0.130544	0.34361	0.0297797		0.168372	0.364779	0.0215988
0.0963833	0.334666	0.012263		0.170224	0.311116	0.0317513
0.491959	0.364895	0.00843654		-0.0618183	0.340508	0.00530781
0.34512	-0.664021	0.0214984		0.105767	0.112288	0.0247326
0.460474	0.242328	0.00958159		0.360224	-0.0153314	0.0588181
0.652368	0.384862	0.0217178		0.192114	0.139728	0.0263165
0.533932	0.429978	0.0266927		0.0346511	0.218629	-0.00414308
0.64323	0.29983	0.0165622		0.0915266	0.103839	0.03705
0.52056	0.255357	0.0168366		0.10597	0.288748	0.0423445
0.589054	0.467318	0.00703446		0.192085	0.235682	0.0461352
0.544026	0.383438	0.026036		0.270055	0.313054	0.0438966
0.103309	0.327842	0.0154417		-0.080341	-0.174802	0.0309245
0.71197	0.45405	0.012851		0.189136	0.0666415	0.049709
0.0651044	0.288149	0.00213561		0.0251581	0.263601	0.0167367
0.476293	0.525184	0.0195287		0.102587	0.228253	0.014616
0.282006	0.260119	0.0523002		0.234451	0.0479441	0.0509153
0.353089	0.373655	0.0192082		0.312742	0.204515	0.054182
0.511698	0.20137	0.00767171		-0.210819	0.149074	0.0225752
0.470927	0.362283	0.00716159		0.252369	0.17588	0.0514893
0.217027	0.25258	0.0290194		0.228373	0.267406	0.0658748
0.308993	0.499037	0.0168414		0.0675704	0.190499	0.0267551
0.438905	0.364273	0.00287295		0.146932	0.0464951	0.0604727
0.234071	0.397713	0.0297353		0.364971	0.114954	0.0444264
0.408149	0.30679	0.00493967		0.161306	0.108704	0.047421
0.339271	0.502758	0.0220099		0.0692119	0.164938	-0.00244027
0.538327	0.410095	0.0208288		0.273472	0.170674	0.0737386
0.30117	0.376619	0.0188714		-0.045063	-0.022625	0.058047
0.148351	0.451159	0.011599		0.0570621	-0.0367383	0.0366379
0.428651	0.461012	0.00483079		-0.0760145	0.12404	0.0433225
-0.110102	0.317985	0.00178046		-0.0134463	0.209828	0.0159505
0.3317	0.446728	0.0211208		0.113268	0.164951	0.0342985
0.448942	0.231087	0.00149582		0.033616	0.248366	0.00654679
0.403455	0.47263	0.0208672		0.302624	0.194386	0.0153216
0.293962	0.276182	0.0230603		0.190313	0.138984	0.0497637
0.419524	0.180977	-0.00364286		-0.0371846	0.332667	0.0516765
-0.186241	0.349549	0.0287118		0.0378872	0.0310621	0.0187674
0.293174	0.287534	0.0125209		0.158053	0.184534	0.0343069
0.616395	0.377142	0.00949932		0.100431	0.162613	0.0198332
0.628812	0.267176	0.021678		0.0652969	-0.0508062	0.0525178
0.48557	0.266407	0.0135589		0.472549	0.382886	0.055637
0.689856	0.465399	0.010799		0.353577	0.241785	0.0715277
0.0226671	0.313427	0.0343623		0.208561	0.134575	0.0449143
0.526278	0.416444	0.021111		0.0191672	0.145805	0.045213
0.785586	-1.08824	-0.00158394		0.239099	0.270089	0.0334651
0.337358	0.100265	0.0233349		-0.0893109	0.0200151	0.0574908
0.0118306	-0.522164	0.0145024		-0.0103541	0.207803	0.0331277
0.00137042	0.303045	0.0245196		0.202603	0.23944	0.00517901
0.520861	0.336907	0.00745187		0.196609	0.34141	0.0416684
0.432857	-0.269067	0.037619		0.0944753	0.0458391	0.0280536
0.0922265	0.102869	0.020454		0.13387	0.177102	0.0722214
0.0242803	0.344577	0.0216306		0.298134	0.372999	0.0666677
0.441917	0.116295	-0.00467087		0.184888	0.0722302	0.0240316
0.0411964	0.354329	0.0160193		-0.0813198	0.260558	0.0250268
0.296269	0.315815	0.0341885		0.250269	0.222345	0.0429839
0.490207	0.24238	0.0080826		-0.327431	-0.278892	0.0537493
0.60985	0.0129516	0.000978059		0.342829	0.334086	0.0146701
0.284458	0.392555	0.0266954		0.225506	0.141595	0.0525124
0.533538	-0.0913186	0.0116938		0.17518	0.177929	0.0312369
0.475385	0.54132	0.00983935		0.0721771	0.419539	0.0460556
0.281767	0.0969599	0.00635231		0.445351	0.293506	0.0449414
0.218812	0.345208	0.0100193		0.246926	0.53234	0.0440684
-0.274077	0.520991	0.0298476		0.112573	0.147855	0.00837524
0.125534	0.502434	0.00510563		0.0107636	-0.250309	0.0445069
0.468174	0.209791	0.00674323		0.0698107	0.201637	0.0485372
0.198574	0.125268	0.00845803		0.109787	0.0354235	0.070586
0.514813	0.304657	0.0248984		-0.121317	0.132645	-0.0237542
0.440993	0.552781	0.00937694		0.0615608	-0.0186703	0.0478066
0.590064	0.356157	0.0220951		0.0991102	-0.00571556	0.0177524
0.335838	0.560157	0.0254766		0.176484	0.0831453	0.0462235
0.893973	0.435049	-0.00179404		0.250391	0.10913	0.0406692
0.380554	0.271851	0.0179176		0.128016	0.249638	0.0408555
0.34189	0.458882	0.0111824		-0.154597	0.115967	0.00657945
0.300836	0.263778	0.0079456		0.176702	0.206177	0.0721794
-0.131513	0.364689	0.02396		0.0487356	-0.212047	0.04614
0.332454	0.203038	0.0188468		0.0842844	0.13283	0.0381237
0.55268	0.336571	0.0109363		0.215435	0.270604	0.00449761
0.151895	0.266419	0.0172574		0.145084	0.202881	0.025772
0.36772	0.418137	0.0101839		0.0963031	0.0317922	0.0404862
0.846668	0.416043	0.028686		-0.0226855	-0.0838676	0.0483228
0.554164	0.330712	0.00152151		0.238794	0.306683	0.0518652
0.139871	0.443264	0.00861476		0.148265	0.151804	0.0461697
0.320105	0.374623	0.015843		0.284206	0.182789	0.018385
0.393075	0.357346	0.0100031		0.0455497	0.150067	0.0199559
0.53113	0.524266	0.000954543		0.348897	0.166078	0.0756301
0.655296	0.244788	0.00897784		0.325941	-0.11351	0.0909864
0.157671	0.399276	0.0250873		-0.180836	-0.16787	0.0229309
0.630512	0.298047	-0.00494083		0.325117	0.3021	0.0394188
0.549948	0.435862	0.0166138		0.268446	-0.0887163	0.0762111
0.522301	0.317287	-0.00388804		0.245723	0.303168	0.0342608
0.759011	0.533763	0.0111139		0.146977	0.126085	0.0494106
0.501758	0.252492	0.02604		-0.0459302	0.0613643	0.0405025
0.285637	0.233005	0.00683692		0.251583	0.087074	0.0582313
0.706207	0.61977	0.00873058		-0.00698949	-0.202033	0.0189282
0.559696	0.379434	0.00319959		0.21182	0.089217	0.038609
0.322946	0.234871	0.00493776		0.0847354	0.1808	0.0189846
0.212908	0.404985	-0.0162455		0.00226071	0.214439	0.0300206
0.649582	0.216244	0.0238328		0.270641	0.183722	0.0374683
0.526558	0.198474	0.00412084		0.151174	0.0727039	0.0286732
0.600858	0.447513	0.00382725		-0.226269	0.00903357	0.0254725
0.587645	0.234651	0.019595		0.202097	0.245591	0.0276553
0.35854	0.381302	0.00370457		0.178553	0.30441	0.0144614
0.398333	0.267741	0.00780788		-0.00457816	-0.127683	0.016203
0.346305	0.312844	0.0172666		0.0911262	0.196629	0.0332371
0.49716	0.027167	0.00145972		0.288318	0.371337	0.0219949
0.5029	0.443507	0.0346893		0.185341	0.113389	0.0474169
-0.193924	0.360388	0.00197834		-0.0532733	0.10261	0.0589375
-0.206695	0.25186	-0.00689036		-0.0863226	0.0332164	0.0222469
0.314233	0.373583	0.0361756		0.053568	0.301031	0.00930932
0.627982	0.421081	0.0286653		0.102488	0.186992	0.0113461
0.347191	0.309819	0.011543		0.213336	0.222368	0.040519
0.579236	0.320824	0.0084098		0.0851412	0.25117	0.020191
0.491249	0.331098	0.0202699		0.159802	-0.03108	0.0427691
0.561818	0.340375	0.0167674		0.67597	0.385779	0.0729865
0.247238	0.340104	0.00843982		0.0655718	0.281458	0.0469649
0.205796	0.408776	0.0172527		0.0825635	0.11946	0.0356674
0.43949	0.483168	0.0120981		0.2549	0.181447	0.0404266
0.0058742	0.404337	0.0234853		0.379316	0.339033	0.0339027
0.68029	0.230236	0.0126684		-0.0761669	0.161413	0.0194372
0.43395	0.146917	0.0173672		0.070801	0.258099	0.0276633
0.223759	0.359187	0.00956102		0.230872	0.0715381	0.0826217
0.279982	0.169832	0.00786484		0.587139	0.27458	0.0489032
0.290259	0.268673	0.00142599		0.320105	0.103994	0.0810437
0.619152	0.341952	0.0453984		0.29845	0.386619	0.0252952
0.584883	0.432383	0.0237797		0.296412	0.195994	0.0826774
0.512989	0.305586	0.0158499		0.0765302	0.103615	0.0378335
0.392387	0.153325	0.00626288		0.299368	0.22674	0.0466297
0.450122	0.350669	0.0278515		0.18102	0.176506	0.0427248
0.574633	0.502231	0.000592581		0.425001	0.34295	0.0458056
-0.681351	0.441978	0.0229708		0.317631	0.142295	0.0557466
0.305557	0.238826	0.0289737		0.249001	0.214898	0.0406056
0.461964	0.45705	-0.00608476		0.00916237	-0.0510775	0.0510456
0.52259	0.105416	-0.00121105		0.38515	0.376207	0.0436583
0.478115	0.482024	0.030892		0.0181293	0.246197	0.0554916
-0.0296511	0.447092	0.0284453		0.284403	0.308222	0.0264982
0.374548	0.347439	0.00267895		0.220278	0.246584	0.0442344
0.427846	0.41694	0.0299013		0.346918	0.34726	0.0320884
0.594315	0.425771	0.00719337		0.236122	0.0710863	0.050742
0.49197	-0.868968	0.016554		0.0976709	0.124787	0.0464951
0.371106	0.444876	0.023034		-0.0983241	-0.164585	0.0400067
0.0746702	0.248082	0.00320918		-0.0431875	0.0148839	0.0120335
0.434154	0.379283	0.00764525		-0.0441624	0.0405824	0.04869
0.23794	0.540115	0.00441086		0.184951	0.301748	0.0353516
0.469688	0.256095	-0.00659688		-0.0985477	0.0946452	0.0214223
0.0924975	0.435405	0.0229296		-0.0257334	0.3034	0.012656
-0.161916	0.353947	0.0148263		0.410947	0.457138	0.0580431
0.242182	0.523777	0.011671		-0.216155	0.053719	0.0173879
0.245415	0.237181	0.0170408		0.451662	0.318977	0.0852834
0.0852135	0.337748	0.0256569		0.239266	0.222136	0.0382282
0.550505	0.312168	0.00348851		-0.570161	-0.127201	0.0112089
0.599708	0.0996298	0.0161946		0.389225	0.191091	0.0685486
-0.115784	-0.0221239	0.0259817		0.373146	0.104119	0.0504941
0.166799	0.456426	0.0190768		0.219776	0.262349	0.0555334
0.468114	0.124631	0.00479915		0.16487	0.244654	0.0444703
0.343685	0.313809	-0.000653206		-0.280487	-0.198335	0.0412531
0.428029	0.230138	0.00734176		0.0806819	0.0943906	0.0470827
-0.0925022	0.161445	0.0203487		0.276477	0.338302	0.0700603
0.248892	0.399819	0.00156167		0.0562649	0.0949813	0.026538
-0.0960094	0.418153	0.0204583		0.133757	0.0892628	0.0432137
0.498087	0.437491	0.0267769		0.657755	0.288434	0.071246
0.562642	-0.00392496	0.0032898		0.242884	0.196038	0.049534
0.728753	0.426326	0.00300813		0.312238	0.26449	0.0534936
0.378683	0.410439	0.00509812		0.0620531	0.22692	0.0469502
0.579975	0.500746	-0.00409667		0.484842	0.241046	0.0817821
0.752353	0.378444	0.00922466		-0.173887	0.110517	0.0472121
-0.0135885	0.0367735	0.0238538		0.138362	0.315064	0.0232174
0.0812649	0.312401	0.0129687		0.0395687	0.154196	0.0134322
0.39115	0.227163	0.00952231		0.283442	0.169076	0.0537044
0.619729	-0.301366	0.00992945		0.267936	0.155545	0.0646747
-0.0378134	0.541958	0.0106291		0.267355	0.0238415	0.0777608
0.252546	0.377811	0.0195218		-0.00606454	0.418722	0.0446932
0.445975	0.117044	-0.00763903		0.204003	0.213685	0.0396555
0.460288	0.235803	0.00688012		0.00154533	0.410652	0.0360545
0.260743	0.250132	0.00638454		0.185321	0.0775213	0.0469439
0.590542	-0.101681	0.0174447		0.22749	0.153476	0.05854
0.594997	0.458867	0.0046488		0.156294	0.0621392	0.0383452
0.457844	0.205713	0.00381979		0.326718	0.274561	0.0602228
0.232649	0.388458	0.0232326		-0.163128	0.106773	0.00796121
0.472916	0.422795	0.0151193		0.0523692	-0.00763541	0.0547747
0.425763	0.384283	0.0114604		0.128397	0.432326	-0.00269949
0.348357	0.216047	0.0183793		0.243325	0.21953	0.0513715
0.651248	0.383386	0.0165792		0.259278	0.241331	0.0485199
0.34277	-0.84769	0.0103289		-0.0630577	-0.146158	0.0325645
0.618254	0.193412	0.0169349		0.11613	0.188952	0.0323687
0.691062	0.345708	0.0113736		0.283737	0.0151182	0.0334432
0.277636	0.197116	0.0286129		-0.278232	-0.0559559	0.0114293
0.189651	0.252284	-0.0039146		0.340861	0.187332	0.0619654
0.615785	0.287098	0.0195284		0.215824	0.0982701	0.0374449
0.345834	0.361896	0.0207192		-0.000194063	0.14286	0.0266949
0.665437	0.080499	-0.00439579		0.417151	0.27943	0.0348683
0.435412	0.500459	0.00863864		0.28149	0.0305359	0.0696923
0.474401	0.443872	0.0168097		0.0686705	-0.190551	0.0290254
0.557284	0.373747	0.0138537		0.178847	0.101582	0.05166
0.259505	-0.667276	0.0232183		0.48607	0.15194	0.0790985
0.687772	0.271582	0.000604924		0.257984	0.427025	0.0339401
0.668156	0.41071	0.0100654		0.00559134	-0.0746436	0.0403379
0.602298	0.521853	0.0183615		0.311069	0.269808	0.0579562
-0.240804	0.538064	0.0267285		0.0349155	0.0715669	0.0645381
0.824083	0.480385	-0.0137876		0.162973	0.114037	0.0438157
0.377139	0.446159	-0.0124964		-0.161942	0.0653978	0.0344994
0.314782	0.093976	0.0139285		0.0710158	0.307825	0.0205539
0.450553	0.402397	0.0171139		0.00570377	-0.0330291	0.0464013
0.555795	0.249959	0.0104174		0.167064	0.238703	0.0420933
-0.055483	0.214578	0.0253752		0.223421	0.152274	0.0531619
0.605923	0.3265	0.00619131		0.267916	0.11914	0.0659517
0.447689	0.342512	0.0275726		0.128595	0.186014	0.0579097
0.354265	0.264178	0.014916		0.0932555	0.198493	0.0639647
0.36274	0.495675	0.0347385		0.0326053	0.360247	0.0248121
0.316336	0.334706	0.0376911		0.332803	0.234168	0.00657546
0.552868	0.411652	0.0226718		0.0855436	0.172508	0.0210136
0.580465	0.364871	0.0145504		0.141143	0.241479	0.038425
0.118954	0.236115	0.0199385		0.379612	0.307683	0.0551369
0.0550299	0.391013	0.00866756		0.206274	0.289598	0.0284349
0.575745	-0.320578	-0.00341723		0.329101	0.16571	0.0375353
0.395506	0.356236	0.00867035		0.0648424	0.169265	0.0241119
0.33324	0.436832	0.00441514		-0.0234594	0.115111	0.0152845
0.316223	0.286014	0.0225125		-0.215393	0.0880058	0.00612866
0.485131	0.248536	0.0198956		-0.0921819	0.158828	0.0417362
0.323817	0.297842	0.0195794		-0.256632	0.2711	0.0173529
0.532228	0.295819	0.00243071		0.101656	0.104642	0.0475354
0.513012	0.446814	0.0134877		0.271555	0.265295	0.0563555
0.336425	0.343885	0.0348393		0.458083	0.311337	0.0586027
0.144852	0.324375	0.017256		-0.027736	0.305392	0.0156799
0.22966	0.352537	0.0177349		-0.214002	0.181974	0.00212442
0.282282	0.344545	0.00204749		0.386466	0.200627	0.0768659
0.184947	0.234875	0.0057505		0.0303844	0.0633104	0.028314
0.477082	0.28701	0.00384152		-0.0506557	0.0461461	0.0583206
0.261025	0.113262	0.00109105		0.206349	0.105042	0.0555445
0.299723	0.408832	0.0011754		0.0879019	0.155834	0.0417636
0.494516	0.396427	0.0176975		0.0796563	0.221547	0.0265733
0.426744	0.424983	-0.000545507		0.203861	0.165733	0.0687504
0.00180481	0.119253	0.0206446		0.181575	0.114245	0.0360158
0.348563	0.0463684	0.00804484		0.115786	0.175738	0.0440012
0.394325	0.40876	0.0214412		0.103814	0.275891	0.0454021
0.552394	0.47555	0.00488108		0.298151	0.0640545	0.0810781
0.723262	-0.0497414	0.00317746		0.199353	0.189263	0.0253081
0.0280384	0.420829	0.0112682		-0.133806	0.00908807	0.0160413
0.545965	0.598263	0.0116297		0.124049	0.164117	0.0305018
0.282597	0.367454	0.0266209		0.2037	0.00186753	0.0489846
0.4841	0.136668	-0.000521244		0.163872	0.187075	0.0398053
0.306538	0.25801	0.0157532		0.298922	0.289433	0.044646
0.390483	0.394261	0.0121933		0.0685337	0.112295	0.0275839
-0.187531	0.130091	0.0158632		0.176933	0.325455	0.0451895
0.494348	0.294671	0.0115518		-0.0825404	0.188124	6.56905e-05
0.371494	0.22951	0.0426853		-0.0217895	0.229825	0.00492697
0.257107	0.491866	-0.00385091		0.0601595	0.0189933	0.00687619
0.347107	0.386829	0.0315633		0.0748917	0.311979	0.0339759
0.513404	0.275859	0.00850251		0.0283814	0.207595	0.0129755
0.762146	0.0773903	0.019567		0.276905	0.420766	0.0180942
0.235879	0.546167	0.0228478		0.232532	0.051146	0.0758552
0.547784	0.12619	0.031813		0.225756	0.16438	0.0549241
0.57726	0.406488	0.0116373		0.127736	0.184775	0.024796
0.495726	0.407384	0.00446546		0.312539	0.148528	0.055534
-0.133764	-0.0503702	0.00871271		0.131404	-0.0600404	0.0455393
0.0987098	0.369438	0.0149583		-0.030213	0.046314	0.0406657
0.272293	0.410782	0.00928538		0.121329	0.102578	0.0611319
0.490165	0.404877	0.0175033		0.17534	0.357576	0.0220326
0.613771	0.187765	0.0150324		0.0622355	0.249007	0.00306683
0.558007	0.414538	0.0134604		-0.10226	0.114667	0.0373283
0.239167	0.182044	0.0185889		-0.0118877	0.167743	0.0430959
0.414387	0.375927	0.00547694		-0.0335814	0.21718	0.032965
0.399322	0.476781	0.0101499		0.204044	0.14699	0.060229
0.669367	0.196269	0.00798641		0.025242	0.115802	0.060974
0.420948	0.233297	0.0134694		0.0400979	0.16997	0.0573097
-0.339377	0.35164	0.0110145		0.264185	-0.0185339	0.0523273
0.297876	0.437925	0.0232146		-0.0189966	-0.119828	0.0576384
0.45695	0.141331	0.000844465		0.440543	0.294007	0.0528618
0.563435	0.436297	0.02765		-0.00529254	0.157077	0.0423448
0.564293	0.322058	0.0124236		0.140155	0.151614	0.0345446
0.204734	0.40101	0.0212589		0.176537	0.140193	0.0448331
-0.024608	0.364087	0.0174077		-0.191288	-0.00487975	0.000223638
0.0846748	0.252248	0.00618458		0.0412317	-0.0815649	0.0547012
0.718766	0.455827	0.0104094		0.24327	0.149424	0.0618433
0.387472	0.108139	0.0227428		0.125828	0.434027	0.0351054
0.219499	0.498408	0.0388374		0.418793	0.48896	0.0609137
0.382804	0.345703	0.000307386		-0.0344132	0.176883	0.023247
0.653649	0.246841	0.00101017		-0.121888	0.00499668	0.0300521
0.536874	0.401988	0.0220321		0.140419	0.222677	0.031102
0.700389	0.381908	-0.000920352		0.126182	0.187118	0.0348649
0.453756	0.309098	0.0238559		0.0461359	0.336887	0.0283451
0.363035	0.497536	0.0105786		0.113231	0.115368	0.0333498
0.343917	0.224237	0.00898555		-0.026085	-0.125003	0.0507112
0.493786	0.299238	0.0256837		0.164816	0.010129	0.0194169
0.21601	0.322692	0.0260678		-0.0635152	-0.12745	0.0288255
0.456961	0.407101	-0.0114936		0.206597	0.254666	0.0727304
0.0493624	0.53074	0.00874902		0.082289	0.395379	0.022868
0.246216	0.338642	0.0281047		0.225526	0.119422	0.0560369
0.411799	0.354056	0.00985182		0.123391	0.0479507	0.0263437
0.317195	-0.284271	-0.00425062		0.37985	0.0556192	0.0354325
0.35185	0.338472	-0.00670967		0.184829	0.26786	0.0501933
0.465706	0.235077	0.0154698		0.142977	0.0417816	0.0450694
0.307076	0.303865	0.00756284		0.318126	0.292811	0.0624665
0.0502905	0.256796	-0.00240508		0.000478538	0.0812937	0.0479708
0.368815	0.13102	0.00538035		0.165245	0.111766	0.0163572
-0.014904	0.132861	0.00422468		-0.0713801	0.282954	0.0178906
0.310026	0.383073	0.023796		0.172083	0.158586	0.0205905
0.491162	0.448923	0.0154456		0.00770352	0.00335352	0.0030593
0.278138	0.340736	0.0104132		0.112749	0.222216	0.0538915
0.447088	0.460217	0.0214119		0.344913	0.0792317	0.0541026
0.494418	0.398748	0.0233336		-0.161823	-0.255867	0.0629166
0.213254	0.0593963	0.0230352		-0.105394	-0.0402305	0.0291213
0.233146	0.199218	0.00608118		0.157475	0.202509	0.046305
0.513751	0.227743	0.000577511		0.408484	0.418255	0.0371425
0.673638	0.472068	-0.0101841		0.00344733	-0.0923853	0.0375819
0.222212	0.36942	0.00950294		0.295748	0.195923	0.0257086
0.471638	0.119608	0.00730143		0.0401414	0.077603	0.0695276
0.24108	0.347719	0.00437149		-0.153222	0.243073	0.0455827
0.442246	0.371091	0.00799665		0.238668	0.222539	0.024752
0.373277	0.156247	0.0341208		-0.0931189	0.0846449	0.0250674
0.0472297	0.288998	0.0185153		0.187243	0.221833	0.054001
0.494528	0.285583	0.0105332		0.206056	0.248138	0.0271787
0.137835	0.0422285	0.0168382		0.189681	0.190584	0.0460007
0.745687	0.311565	0.00321732		0.0844447	0.23313	0.00380003
0.0166774	0.368455	0.0123743		0.00437995	0.382639	0.050074
0.521728	0.283252	0.0261535		-0.138433	0.148691	0.0517883
0.656536	0.687569	0.00209069		0.369076	0.194325	0.0540718
0.472666	0.339007	0.00839573		0.264936	0.120008	0.0479018
0.354035	-0.928107	0.0100754		-0.0477953	0.223239	0.036039
0.45596	0.463589	0.00709173		0.28627	0.261245	0.024644
0.41122	0.439303	0.00823222		0.316025	-0.00056156	0.0659135
0.610899	0.457219	0.00788513		0.147646	0.328675	0.0368302
-0.144459	0.421718	0.0265926		0.278604	0.184414	0.013423
0.457463	0.461756	0.00570708		0.218606	0.275032	0.0659063
0.374057	0.289861	0.000881586		-0.285901	-0.0344921	0.0506577
0.187951	0.282555	0.00643012		-0.017419	0.169569	-0.00276632
0.17624	0.29729	0.0176597		0.0552737	0.262154	0.0300049
0.728198	0.370324	0.0123727		0.0669071	0.214336	0.0108078
0.21121	0.315453	0.0453219		0.38019	0.424968	0.0816953
0.23041	0.464021	0.0342257		-0.0111649	-0.0606411	0.0280537
0.539807	0.576577	0.0152527		0.0954793	0.281994	0.0164325
0.0855409	0.37489	0.0127985		0.37884	0.380003	0.060261
0.0751012	0.38424	0.0205396		0.218248	0.168617	0.0275215
0.351483	0.530285	0.016101		0.196694	0.331865	0.0520646
0.48715	0.269505	0.0059754		0.10875	0.258587	0.0380679
0.145794	0.0644547	0.0108528		0.251447	0.385252	0.0502758
-0.00925771	0.271701	0.0262439		0.188626	0.0572318	0.0516583
0.410739	0.275432	0.0142212		-0.0898034	0.639828	0.00839631
0.257119	0.445331	0.0136826		0.0678823	0.0277773	0.0339052
0.061426	0.446311	0.0268336		-0.205298	0.200789	-0.0288812
0.315334	0.017177	0.0287753		0.239196	0.297953	0.037206
0.37493	0.440197	0.0188374		0.0320907	0.169058	0.0467067
0.460991	0.457287	0.0209305		0.233093	0.196506	0.0431737
0.429378	0.187581	0.00395252		0.252209	0.15248	0.041001
0.705158	0.330553	0.00618547		0.0844954	0.0720863	0.0233059
0.358843	0.401252	0.0132315		0.286351	0.0535249	0.0539351
0.344216	0.297339	0.000914228		0.319911	0.209846	0.0442043
0.218398	-0.646548	0.00514075		0.0937329	0.101274	0.0274573
0.28319	0.319178	0.0289568		0.286306	0.0666928	0.0687827
0.443532	0.219994	0.00874809		0.257439	0.206446	0.0896561
0.36943	0.371559	0.0211811		-0.143973	0.0690317	0.032776
0.539668	0.290824	0.00904237		-0.244624	0.116145	0.0102058
0.209377	0.53418	0.0140011		0.0213007	0.201361	-0.0127023
0.150762	0.210609	0.017296		0.350396	0.324338	0.0413692
0.546521	0.276237	0.00862768		0.266606	0.0363893	0.0409834
0.241129	0.198219	0.00503872		0.041705	0.147853	0.0425396
0.321197	0.243028	0.0344409		-0.00469754	0.147325	0.0146075
0.611425	0.24676	0.0286903		0.234091	0.240742	0.0448125
0.396158	0.100347	0.0115227		0.314901	0.133025	0.06109
0.52628	0.434167	-0.0125372		-0.0903496	0.0525703	0.0221077
0.468642	0.349604	0.0295083		0.361346	0.214619	0.0640934
0.56654	0.580709	-0.0158416		-0.237677	0.139356	0.0549873
0.50902	0.248127	0.0194323		0.0193463	0.103948	0.0669773
0.497344	0.174458	-0.00117373		0.334353	0.412801	0.0425689
0.223602	0.482014	0.0200992		0.276229	0.176466	0.040257
0.43761	0.289098	0.0369128		0.213359	0.422373	0.0332291
0.357063	0.359143	0.012975		0.404434	0.329341	0.0392281
0.428037	0.526664	0.00571037		0.100973	0.0652511	0.0109614
-0.0154388	0.302282	0.014543		0.113001	0.10713	0.0430792
0.786328	0.0703168	0.0142223		0.395666	0.172208	0.032766
0.601791	0.222781	0.0225979		0.210821	0.179141	0.0549335
0.513085	0.0693915	0.00629782		0.350896	0.332545	0.0432359
0.450027	0.260554	0.0194517		0.274102	0.286776	0.0624352
0.348733	0.268806	-0.00558744		0.293333	0.201533	0.0266017
0.529768	0.456903	0.00731646		0.231644	0.146133	0.0452637
0.622985	0.519601	0.0250948		0.458808	0.291071	0.0446492
0.560085	0.37943	0.00409265		0.262078	0.291883	0.0746789
-0.379895	-1.38498	7.64409e-05		-0.0378282	0.0686257	0.0296054
0.451247	0.262095	0.0144569		0.0533125	0.141654	-0.000722782
0.653196	0.433692	0.00845776		0.15569	0.100376	0.0101974
0.298476	0.046875	0.00900212		0.0944866	0.159391	0.0581495
0.62209	0.333767	0.00778842		-0.00245323	0.384975	0.0363749
0.377256	0.535301	0.0210626		0.212697	0.186539	0.0234938
0.00561425	-0.0443388	0.0195649		0.340278	0.312956	0.0174874
0.591424	0.61388	0.014585		0.137558	0.171849	0.0612719
0.149267	0.171432	0.021367		0.231227	0.286699	0.0210364
0.395426	0.398722	0.00444131		0.245903	0.0483558	0.0471181
0.433978	0.399924	0.0350086		0.491021	0.219023	0.0687322
0.296021	0.410079	0.0111754		0.466554	0.317747	0.0708817
0.600514	0.443459	0.00553768		0.23431	0.322577	0.0589024
0.111107	0.482519	0.00670885		0.0514882	0.179093	0.0209244
0.260418	0.358604	0.0154577		0.119728	0.141697	0.0319562
0.622143	0.351071	0.0217048		-0.147312	0.309789	0.0258511
0.0989883	0.282325	-0.00201245		-0.0873841	0.167766	0.0343016
0.381293	0.424355	-0.0028963		0.405581	0.144133	0.0666864
0.397645	0.321863	0.0187612		0.176632	0.148145	0.049001
0.520733	0.423103	0.0238708		0.0723912	0.197331	0.0532727
0.632485	-0.0136377	0.0296833		0.0659161	0.139527	0.0417713
0.482213	0.438406	0.0191086		0.105079	0.18844	0.0555858
0.204743	0.18441	0.00576774		0.239727	0.214964	0.046013
0.615098	0.384461	0.00290087		0.140362	0.363291	0.000370307
0.138637	0.29864	0.000819348		0.00875468	0.136022	0.0221202
0.266028	0.310846	-0.00221782		0.0786144	0.156185	0.0281244
0.585066	0.480147	-0.00372962		0.540905	0.0352658	0.0577072
-0.123774	-0.0606094	0.0288864		-0.0511996	0.180065	0.0322215
0.508286	0.452062	0.0252412		-0.065602	-0.0101152	0.0340639
0.70293	0.241605	0.0110662		0.177858	0.188814	0.0238299
0.171617	0.349843	0.0257162		0.0930466	0.378426	0.0356178
0.547156	0.481438	0.028347		0.301608	0.347142	0.022501
0.458266	0.41805	-0.00192103		-0.0289279	0.236065	0.0380019
0.173949	0.379678	0.0124018		0.140511	-0.176602	0.0185795
0.152829	0.327626	0.0191741		0.244566	-0.16999	0.0348934
-0.0661778	0.249448	0.0162899		0.242385	-0.0193563	0.0333832
0.108031	0.520624	0.0277739		0.0851142	0.262627	0.0381531
0.462999	0.182752	0.0139821		0.328295	0.245721	0.0721234
0.268165	0.463678	-0.00238002		0.261278	0.304232	0.0627023
0.401956	0.490875	0.018222		-0.087019	-0.0011538	0.0126878
0.393075	0.251335	0.0458372		0.275041	0.146065	0.0629195
0.485824	0.330513	0.015918		0.171702	0.0902638	0.0862506
0.502131	0.176379	0.0183488		0.184205	0.342702	0.0808167
0.605047	0.318638	0.0234909		0.153595	0.26211	0.0320692
0.662174	0.38373	0.0254131		0.267988	0.055015	0.0521431
0.671731	0.39327	0.0130547		0.0953753	0.267941	0.0530851
0.428343	0.472302	0.0205315		0.23954	0.332071	0.0378313
0.364392	0.430748	0.0273306		0.127603	0.221599	0.0595137
0.674401	0.107726	0.0243123		0.433018	0.486656	0.0747464
0.388057	0.28348	0.00666064		0.200213	0.0551786	0.0725284
0.657083	-0.53744	0.0318238		0.0805461	0.178686	0.042888
0.418962	0.35891	0.0149759		-0.0924832	-0.212446	0.0272092
0.232907	0.344916	0.00528545		0.197501	0.254039	0.035909
0.0192011	0.306967	0.0227235		0.348532	0.190648	0.0654254
0.229232	0.54999	0.0277836		0.242676	0.230039	0.043888
0.711661	0.08303	0.00286598		0.00993992	0.0308677	0.0668598
0.646652	0.461537	0.0147933		0.247431	0.261112	0.0388156
0.691479	0.545896	0.00856422		0.103869	0.31691	0.0232882
0.360581	0.173978	0.00645418		0.0305365	0.237821	0.00835452
0.127281	0.252507	0.0119141		0.00608884	0.0555632	0.00777535
0.432929	0.289314	0.00940429		0.180472	0.213068	0.0461184
-0.317893	0.257695	0.00723344		0.089875	0.167777	0.0595223
0.419565	0.235124	0.0223519		0.298431	0.14425	0.0504313
-0.193274	0.331412	0.0274382		0.121398	0.261401	5.98496e-05
0.552521	0.493406	-0.00396357		0.398246	0.172035	0.0893426
0.0470842	0.278094	0.0283694		0.101007	0.109783	0.0490941
0.629124	0.304216	0.0120226		0.0891638	0.100399	0.0181099
0.729648	0.226512	0.0233831		-0.074392	-0.0157144	0.047799
0.101864	0.412346	0.00117744		-0.143059	0.195008	0.0112737
0.0438342	0.390155	-0.00284108		0.485282	0.365146	0.0459004
0.420722	0.531581	0.0058914		0.269293	0.236364	0.0519617
0.314998	0.288695	-0.00903446		0.00359258	0.225677	0.0534958
0.0835081	0.247168	0.0198044		-0.233712	0.214628	0.0193132
0.477925	0.272108	0.00767361		0.22974	0.122213	0.047189
0.103263	0.658697	0.0128298		-0.378958	-0.0128801	0.0321488
0.666326	0.207168	0.00221046		0.269731	0.155859	0.0404274
0.555695	0.469898	0.0218942		0.383296	0.323731	0.0571609
0.415851	0.57273	0.0119169		0.0209345	0.0915435	0.0165081
0.419279	0.263215	0.0482995		0.0354888	0.0826905	0.0234541
0.399506	0.167171	0.00199105		0.263333	0.35808	0.0119957
0.273022	0.534747	0.00938101		0.180292	0.169625	0.00682628
0.412855	0.277788	0.00819506		0.0304086	0.270263	0.0108047
0.367814	0.342614	0.015497		0.230004	0.191043	0.0358429
0.439767	0.394231	0.00165093		0.050738	0.294542	0.0211693
0.421833	0.103934	0.00601942		-0.0605749	0.116363	0.0357716
0.16601	0.353306	-0.00394101		0.119222	0.0409539	0.0401245
0.298002	0.393644	-0.00837946		0.208876	0.124935	0.0520782
-0.379853	0.458767	0.0355421		0.185588	0.0474986	0.0652562
0.0668041	0.334831	0.015754		0.186218	0.227426	0.0235273
0.68392	0.0919871	0.0246253		0.27643	0.170403	0.0772839
0.571111	0.292795	0.0289639		0.241985	0.220964	0.0487451
0.39785	0.221367	-0.000411772		0.225513	0.225191	0.0315881
0.356995	0.290192	0.00959964		0.0185693	0.152773	0.0642346
0.435189	0.213485	0.00885588		-0.0149621	0.306007	0.0168166
0.547202	0.4871	0.0130079		0.0360911	-0.0950817	0.0439654
-0.0734284	0.305303	0.0246532		0.302896	0.282963	0.0679148
0.694357	0.237661	0.0189389		0.102074	0.0453941	0.0342775
-0.0655631	0.487254	0.0207153		0.285283	0.0648934	0.0652525
0.465891	0.300316	0.0307175		0.329777	0.319743	0.0649512
0.466141	0.337954	0.0208384		0.294386	0.0949644	0.0520695
0.228271	0.555427	0.0284688		0.227696	0.0484152	0.0512397
0.394155	0.599828	0.0270561		0.190117	0.278572	0.0412578
0.243805	0.432001	0.00832846		0.542112	0.433474	0.0686134
0.775995	0.219059	0.0066993		0.281528	0.103191	0.0545248
0.325852	0.1929	0.0286924		-0.0137391	0.231396	0.00655035
0.408122	0.41651	0.0207113		0.0144352	0.149521	0.0213798
0.524074	0.31516	0.0257874		0.350771	0.237305	0.0706328
0.0182383	0.465863	0.00131075		0.250661	0.282625	0.0693097
-0.0986821	0.3004	0.0262351		0.255617	0.310783	0.0714276
0.15614	0.175457	0.0206476		0.283863	0.194406	0.0590551
0.500755	0.592965	0.00723509		0.0216155	-0.00764661	0.0544066
0.475799	0.341132	0.0090504		0.280648	0.108836	0.0677139
0.598758	0.356723	0.00661272		0.294755	0.207806	0.044396
0.537172	0.265774	0.00969403		0.0112475	0.121722	0.0216431
0.326932	0.121236	0.0184342		0.0919627	-0.131656	0.0614272
0.477385	0.357596	-0.000489834		0.183155	0.120205	0.0663053
0.294051	0.273023	0.02204		0.203396	0.624029	0.00875037
0.389595	0.345213	0.0089015		0.144678	0.309638	0.0667479
0.512818	0.222481	0.00557648		0.124322	0.373834	0.0307586
0.57455	0.366173	0.0147479		0.335264	0.305873	0.0415437
0.351286	0.405604	0.0211898		0.348232	0.233212	0.0524889
0.466944	0.266635	0.01571		-0.296228	0.120628	0.0476668
0.572499	0.0627007	0.0142538		0.0782578	0.0174704	0.054286
0.347097	0.324218	0.0180906		0.0625098	0.098961	0.048383
0.324269	0.266089	0.015947		0.522263	0.303622	0.0740738
0.495371	0.343863	0.00638348		-0.220208	0.0208958	0.0550208
0.238121	0.515093	0.011736		-0.0589116	-0.214306	0.0427291
0.710663	0.310789	-0.00679721		0.206072	0.0238455	0.0796497
0.344071	0.328294	0.0134154		-0.0259665	0.0574118	0.039597
0.257855	0.408199	0.0135552		-0.0808902	0.202045	0.0116811
0.307416	0.327521	0.00851055		-0.31499	-0.204177	0.0437921
0.395947	0.37139	0.0285959		0.0995064	0.188288	0.0390156
0.347759	0.319499	0.0202569		0.000571797	0.0463441	0.0261301
0.481601	0.222994	0.0223521		-0.136744	0.361665	0.0425164
0.0721164	0.292091	0.0141931		0.391455	0.232317	0.051261
0.415934	0.222078	0.0128251		0.238509	0.20247	0.0341979
0.394502	0.116595	0.00651773		0.267671	0.171666	0.069027
0.555839	0.359061	0.0139498		-0.031972	0.274735	0.0254157
0.182743	0.203889	0.0254153		-0.408398	-0.020322	0.0192167
0.0715092	0.466017	0.0226801		0.0940169	0.117023	0.0290533
0.101543	0.319559	0.00981046		0.183065	-0.050768	0.0103258
0.595184	0.234798	0.0146626		-0.20447	0.110901	0.031516
0.304953	-0.338551	0.0297723		0.149168	0.215647	0.0624187
0.594868	0.248557	-0.00410369		-0.0290124	0.0727791	0.0278606
0.36797	0.283767	0.012302		0.120705	0.0826899	0.0336904
0.0860379	0.416554	0.00570655		0.0547243	0.211646	0.0454761
0.454703	0.358288	0.012989		0.0997099	0.248753	0.0286697
-0.0589546	0.410045	0.00583657		0.216985	0.281945	0.0416604
0.428039	0.395591	0.0234929		0.0977024	0.181532	0.0324406
0.0350936	0.486362	0.0242401		0.250838	0.391309	0.034433
0.33045	0.259389	0.0292078		0.36963	0.217416	0.0384321
0.0659717	0.170868	0.00506486		0.0132693	0.15437	0.0146815
0.216338	0.456127	0.0166598		0.261849	0.0152656	0.056582
0.184817	0.440855	0.0187359		0.202053	0.0968707	0.0603118
0.520324	0.403896	-0.000771082		-0.109838	-0.114871	0.0134991
0.193208	0.145991	0.0228872		-0.096629	0.193727	0.0339556
0.455189	0.213466	0.0306493		0.172225	0.170691	0.035245
0.236408	0.487509	0.000156134		-0.0603329	0.10771	0.0595908
0.428178	0.265222	0.021425		0.233413	-0.0120453	0.0675084
0.344034	0.407752	0.0171191		0.279651	0.286051	0.0494954
-0.173769	0.328573	0.0218785		0.287151	0.281875	0.0383654
0.446123	0.536552	0.00838042		0.085977	0.193674	0.0265314
0.452218	0.488519	-0.0115789		0.165407	0.0263172	0.0513629
0.141093	0.361463	0.00104691		-0.0728735	0.202496	0.0102478
0.125389	0.329956	0.014683		0.360053	0.400475	0.0411708
0.271951	0.205391	0.00462461		-0.0859064	0.108646	0.0236784
0.653674	0.474555	0.026688		0.522456	0.0320172	0.100979
0.367744	0.25058	0.0249155		0.280426	-0.104835	0.0495409
-0.0476726	0.366226	0.0156157		0.498547	0.53112	0.0504881
0.64046	0.396026	0.0114068		-0.38997	-0.0151725	0.0254525
0.463071	0.456336	0.00759517		0.424043	0.210554	0.0853854
0.0663415	0.327434	0.00353222		0.22862	0.0817951	0.0682053
0.0707042	0.251856	0.00243211		0.330116	0.314727	0.0357
-0.0584877	0.447946	0.0248463		0.120208	0.170058	0.00330725
0.12477	-0.907014	0.0277096		0.322589	0.31854	0.0384485
0.454416	0.440294	0.0221444		0.339738	0.218758	0.0716991
0.502433	0.295909	0.0133142		-0.0689953	0.0372509	0.0168722
0.239281	0.0300573	0.013643		0.147497	0.163121	0.0416272
-0.07526	0.108888	0.0208571		0.109682	0.319769	0.032751
0.535513	0.466488	0.0283959		-0.009283	0.228847	0.0309828
0.771879	0.301585	0.0177668		-0.0254711	0.130568	0.0347212
0.638328	0.452317	0.0195423		0.425988	0.231935	0.0703985
0.416377	0.295048	0.0241642		-0.307947	-0.0716863	0.0092755
0.396636	0.414417	-0.0020536		0.356998	0.215539	0.0447422
0.451015	0.397225	0.0132376		0.259719	0.25234	0.0768377
0.317004	0.157462	0.000510346		0.410883	0.0975428	0.0596262
0.193759	0.512921	0.0164217		-0.110743	0.157209	0.0322342
0.339559	0.464798	-0.00156421		0.246998	0.225271	0.0416854
0.345418	0.283282	0.0149926		0.303046	0.420616	0.0538521
0.713207	0.626757	0.0309623		0.217623	0.359035	0.0386508
0.0384482	0.358343	0.0299732		0.163312	0.221588	0.0479163
-0.153673	0.303735	0.000198943		0.304482	0.219711	0.0547419
0.570635	0.221423	0.0162221		-0.100611	0.185788	0.0299198
0.173484	0.32576	0.0155506		-0.0344534	0.0165908	0.0211357
0.589228	0.25809	0.0282115		0.116015	0.293614	0.0465059
0.27417	0.520361	0.0195997		0.355727	0.200005	0.0522292
0.110175	0.442997	0.00387744		0.177538	0.33107	0.0429605
0.309866	0.364665	0.0201912		0.284606	0.327218	0.0218544
0.516729	0.406044	0.0284031		0.007616	-0.0770527	0.0402873
-0.184639	-0.00946781	-5.93341e-05		0.0392274	0.192727	0.0274941
0.0724077	-0.417915	0.00722927		-0.152479	0.145671	0.0539902
0.571274	0.395535	0.00919326		0.0674317	0.123654	0.0411421
0.569546	0.105106	0.0144993		0.124973	0.0967829	0.0394807
0.666034	0.428627	0.0368534		0.293591	0.288178	0.053324
0.229633	0.350173	0.0142949		0.339867	0.400348	0.0492335
-0.0050326	0.367469	0.0179679		-0.0334598	0.131126	-0.00362137
0.575812	0.370992	0.0198506		0.255318	0.10341	0.0507631
0.448593	0.327641	0.0076298		0.253627	0.00198762	0.0495478
0.0720248	0.457574	0.0324227		0.184838	0.534849	0.0636057
0.45995	0.479002	-0.000818285		-0.0327926	-0.00685666	0.00396294
0.61361	0.490039	0.00793628		0.279957	0.236086	0.0913768
-0.0998985	0.263175	0.000771249		0.0137295	0.486899	0.0287195
-0.0546698	0.364938	0.00986209		0.111292	0.290148	0.00819145

## Sheet: panel b-d
Panel b				Panel c				Panel d
Default Mode				Default Model + Dorsal Attention + Salience + Fronto-parietal				Whole Network
static (log10)	dynamic (log10)	tau (log10)		static (log10)	dynamic (log10)	tau (log10)		static (log10)	dynamic (log10)	tau (log10)
14.6949	11.3507	2.32579		15.8552	15.1134	2.5611		5.06409	5.06409	2.5611
12.6769	9.17479	2.58339		11.8668	11.4195	1.72615		3.47323	3.47323	1.72615
12.8321	9.04539	2.70623		11.4062	11.2333	2.74004		3.40738	3.40804	2.74004
13.0605	9.17152	2.61988		10.6676	10.1763	2.13873		3.21649	3.21343	2.13873
12.3719	8.69339	2.56672		9.9803	9.47286	2.71511		2.68744	2.69028	2.71511
11.7194	8.49267	2.54067		9.58992	9.36616	2.2468		2.59126	2.59126	2.2468
12.683	8.51594	2.20036		9.50702	8.96044	2.7077		2.75928	2.76082	2.7077
13.4288	8.39974	1.95256		8.57074	8.02863	2.73183		2.11499	2.10824	2.73183
13.429	8.22235	2.36133		8.25345	7.87078	2.48		2.374	2.37116	2.48
13.3298	8.31234	2.57537		7.83584	7.43083	2.13637		2.30514	2.29913	2.13637
13.3359	8.28981	0.32695		8.12673	7.62798	2.69163		2.00704	2.00542	2.69163
13.424	8.00979	1.83113		7.98808	7.34006	2.36207		2.40443	2.40674	2.36207
13.1093	7.83594	2.55319		7.56493	6.96999	2.43361		2.02416	2.01628	2.43361
13.466	8.02088	2.49324		7.11282	6.66204	2.62637		2.08357	2.04764	2.62637
13.0234	7.6036	2.23617		7.09891	6.64572	2.68111		1.95836	1.95769	2.68111
13.2538	7.83528	1.72998		6.87218	6.50438	2.6379		2.31633	2.3076	2.6379
13.1236	8.05512	2.34177		7.06893	6.60402	1.76463		2.23955	2.21635	1.76463
12.6722	7.62054	2.3629		7.0072	6.54631	2.71939		1.85193	1.83969	2.71939
13.0165	7.73723	1.99519		6.94948	6.54948	2.69983		2.03805	2.02487	2.69983
12.9092	8.01016	0.806838		7.13696	6.63806	2.33535		2.51501	2.51085	2.33535
12.5406	7.4487	1.00814		7.09807	6.64263	2.38433		1.89381	1.86816	2.38433
12.3062	7.26762	2.59663		6.63018	6.07834	2.32593		2.10785	2.10055	2.32593
12.2883	7.30636	2.05126		7.00811	6.47658	2.4552		1.52887	1.50094	2.4552
12.5649	7.23223	2.20913		6.89526	6.23823	2.45836		1.74586	1.72057	2.45836
12.2283	7.33812	2.69728		6.29478	5.65278	2.55489		2.28483	2.27391	2.55489
12.1374	7.02826	2.62752		6.74762	6.08969	1.24268		1.80541	1.74754	1.24268
12.3832	7.23853	2.33428		6.87972	6.37371	2.49633		1.73838	1.70829	2.49633
12.5453	7.10236	2.72859		6.15688	5.92919	1.83385		1.58729	1.53258	1.83385
12.3884	6.83707	2.23921		5.88778	5.5153	2.16002		2.11817	2.10796	2.16002
12.2147	6.68	2.44582		6.43695	5.75536	2.20928		1.75584	1.7372	2.20928
12.5786	6.41173	2.65404		6.83175	6.27115	2.49673		1.6101	1.52275	2.49673
12.1074	6.76335	2.58607		6.11703	5.69459	2.5027		1.87791	1.83462	2.5027
12.1222	7.18032	2.38886		6.37501	5.77128	2.69355		1.75804	1.65948	2.69355
12.7993	6.6562	1.61947		5.97662	5.34624	2.66259		1.69504	1.64805	2.66259
12.693	7.36357	2.66051		6.12858	5.65048	1.99747		1.61552	1.56668	1.99747
12.4573	6.48916	2.6679		6.05437	5.49634	2.42375		2.06866	2.06515	2.42375
12.4113	7.00243	2.48616		6.51434	5.79837	2.48329		1.6478	1.57948	2.48329
12.7575	6.86665	1.30574		6.1704	5.49511	1.80956		1.84168	1.80903	1.80956
12.382	7.05421	2.55278		6.1365	5.57348	2.67245		1.9422	1.89486	2.67245
12.3725	6.7269	1.83268		6.24676	5.54759	1.16694		1.91687	1.84971	1.16694
12.4624	6.35928	2.62933		6.20013	5.78355	2.62138		2.04858	2.03622	2.62138
12.3325	6.73995	2.65775		6.23188	5.68658	2.42773		1.91221	1.85337	2.42773
12.1834	6.12462	2.64606		6.06298	5.6181	2.32281		1.85105	1.81462	2.32281
12.4995	6.18058	2.65274		6.00909	5.5864	1.91571		1.80459	1.72497	1.91571
12.774	6.50387	2.49791		6.38314	5.50401	2.62461		1.92581	1.88411	2.62461
12.1859	6.53647	2.41136		5.99931	5.35817	2.58133		1.9749	1.91595	2.58133
12.5153	6.80371	2.26242		5.97737	5.41189	1.90145		1.76859	1.78231	1.90145
12.675	7.0464	2.17957		6.13219	5.36464	2.68408		1.90543	1.86854	2.68408
12.2754	6.38172	1.30597		5.68853	5.14399	1.79686		1.77345	1.72351	1.79686
12.379	6.42114	2.59294		5.77985	5.13742	2.70581		1.80732	1.79324	2.70581
12.1373	6.23673	2.37091		6.0773	5.34522	0.278433		2.08934	2.07828	0.278433
12.4155	6.56451	2.02288		5.95214	5.59864	2.35553		1.94578	1.85058	2.35553
12.4651	6.59923	0.895152		6.03189	5.48393	2.21032		1.95023	1.95539	2.21032
11.9933	6.58717	1.69838		6.2453	5.70753	2.7168		1.69555	1.5716	2.7168
12.1529	6.37566	1.57901		6.01542	5.38551	1.71162		1.8745	1.78767	1.71162
11.8278	6.55254	2.50332		5.89954	5.24026	2.1508		1.69949	1.6209	2.1508
12.5491	7.00193	2.19966		6.09808	5.40346	2.50295		1.62249	1.60586	2.50295
12.141	6.70854	2.66137		5.94914	5.36463	2.68358		1.65669	1.58343	2.68358
12.2982	6.45092	2.39846		6.36782	5.06421	1.53294		1.64688	1.58463	1.53294
12.3004	6.81557	2.50016		5.89028	5.29619	2.55338		1.67209	1.6228	2.55338
11.8925	6.52233	2.49192		6.14989	5.12324	2.69651		1.7469	1.68687	2.69651
11.9878	6.4747	2.29377		5.68264	5.25358	2.42558		1.99022	1.97586	2.42558
12.1118	6.56632	2.35902		5.94094	5.31769	2.68352		1.72245	1.61215	2.68352
12.0068	6.60451	2.27012		5.97189	5.36151	2.40598		1.65368	1.60447	2.40598
12.378	6.63703	2.14356		6.092	5.29479	1.90196		2.20622	2.16543	1.90196
12.1169	6.51894	2.65321		6.00198	5.32802	1.40393		1.54133	1.51804	1.40393
12.3943	6.19001	2.66676		5.94117	5.12264	1.57262		2.00961	1.99511	1.57262
12.6934	7.29401	2.71917		5.80716	5.05415	2.5701		1.50241	1.48997	2.5701
11.3408	6.18281	2.45497		5.90847	5.13535	2.30983		2.17914	2.13123	2.30983
12.2933	6.67189	2.7202		5.87371	5.19977	1.987		1.54418	1.45826	1.987
12.2906	6.32577	2.35307		5.4727	4.76698	2.45996		1.58868	1.50017	2.45996
12.3169	6.70599	2.4037		5.84661	5.20112	2.62083		2.07779	2.06078	2.62083
12.1255	6.39089	2.52932		6.39588	5.36206	2.49354		1.80632	1.70322	2.49354
12.0123	6.2976	2.44151		5.50956	4.96954	2.31851		1.7322	1.62104	2.31851
11.7506	6.55325	2.70584		6.23129	5.40388	2.67931		1.60393	1.56512	2.67931
11.6441	6.36836	2.31678		5.60424	4.86805	2.10396		1.83442	1.82288	2.10396
11.4787	6.31407	2.05342		5.47528	4.84893	2.68478		2.1235	2.04677	2.68478
12.4618	6.6089	2.62362		6.22807	5.43247	-1.11976		1.47514	1.40989	-1.11976
11.9362	6.58382	2.49305		5.80748	4.95978	2.66425		1.47517	1.35928	2.66425
11.6959	6.37357	2.61521		5.45211	4.8136	1.95647		1.20867	1.1027	1.95647
11.7775	6.27025	1.95505		5.44961	4.94016	2.72862		1.69153	1.71268	2.72862
12.1061	6.43711	2.66654		5.70625	5.10881	2.49321		1.48384	1.45942	2.49321
12.2327	7.12271	2.62544		5.6887	4.91455	2.73476		1.57957	1.54381	2.73476
12.2073	6.66706	2.59619		5.63941	5.00627	2.32725		1.59926	1.55694	2.32725
11.0371	6.14918	2.35575		5.9831	5.20465	2.18448		2.11834	2.0979	2.18448
11.735	6.39476	2.29758		6.06888	5.25327	2.72497		1.57145	1.53905	2.72497
12.0809	6.36334	2.26775		5.78584	5.28792	2.20251		1.89215	1.87005	2.20251
11.9827	6.39715	2.49497		6.14909	5.40806	1.24489		1.89514	1.83249	1.24489
12.2578	6.5537	1.23468		5.17595	4.55473	2.13274		1.71012	1.62557	2.13274
11.9691	6.64112	2.69268		5.66684	5.02037	2.46977		1.44347	1.38889	2.46977
10.5448	6.22052	2.63098		5.81065	5.05886	2.57323		1.85437	1.79241	2.57323
11.0731	6.19329	2.39298		6.19328	5.29083	2.60066		1.61444	1.54297	2.60066
11.2944	6.27145	2.11934		6.2169	5.40566	2.14344		1.93681	2.01412	2.14344
12.0768	6.2854	2.60898		5.30292	4.73476	2.26872		1.88001	1.86467	2.26872
11.3907	6.58579	2.14941		5.51449	5.21654	2.63656		1.7481	1.66598	2.63656
11.1955	6.2408	2.6522		5.3461	4.93078	2.6065		1.97164	1.9054	2.6065
11.2737	6.57501	2.53944		6.00182	4.9907	2.24325		1.97182	1.89984	2.24325
11.4871	6.48633	0.864149		6.05163	5.18958	2.39721		1.94046	1.86241	2.39721
10.8301	5.95937	1.43555		6.19619	5.71714	2.62608		1.9954	1.99945	2.62608
11.23	6.57851	2.55579		6.07227	5.15073	2.09669		2.17544	2.08842	2.09669
11.1381	6.0674	2.54291		5.61791	4.89966	2.64315		1.80866	1.76104	2.64315
11.2658	6.26406	2.67582		5.12723	4.45376	2.69241		1.66027	1.60278	2.69241
12.0865	6.52357	2.63504		6.23145	5.14042	1.08152		1.74973	1.679	1.08152
12.0062	6.97037	1.67187		5.84416	5.15123	2.06847		1.51456	1.4863	2.06847
12.5939	6.96387	2.39817		5.71335	5.0922	2.32867		1.66142	1.60186	2.32867
10.7774	6.32957	2.51096		6.24981	5.51712	1.58607		1.7779	1.72877	1.58607
11.2282	6.18372	2.11965		5.98431	5.39627	2.5869		1.80612	1.71493	2.5869
11.5956	6.37117	2.13187		5.61223	4.92156	2.26837		1.90926	1.9632	2.26837
11.3704	6.32734	2.51177		5.59217	4.85748	2.53812		1.86596	1.80521	2.53812
10.8665	6.2649	2.67327		5.98064	4.98609	2.57051		1.70146	1.64403	2.57051
10.9435	6.43403	2.27249		6.27597	5.64222	1.94745		1.88581	1.86926	1.94745
11.3996	6.36293	1.98462		5.781	5.02775	2.25984		1.72405	1.62308	2.25984
10.7391	5.92365	1.55092		5.97013	5.40872	1.77977		1.93143	1.89232	1.77977
10.9134	6.33145	2.21224		5.55213	4.75181	2.59642		1.91796	1.90901	2.59642
10.45	5.91259	2.45854		6.17579	5.39084	2.709		1.97226	1.95664	2.709
11.7718	6.23854	2.26152		5.81772	5.21085	2.63647		1.66406	1.64655	2.63647
11.4099	6.74276	2.20374		4.92674	4.3328	2.39385		1.93038	1.87942	2.39385
10.9676	6.40525	2.70988		6.30268	5.33301	2.68674		1.69589	1.68412	2.68674
11.1617	6.30318	2.71226		6.24031	5.23955	2.6393		1.52567	1.47615	2.6393
11.7081	6.25681	2.60697		6.18176	5.0126	1.36096		2.01693	1.99448	1.36096
10.9494	6.33536	1.92615		5.25841	4.59875	2.06636		1.57776	1.56492	2.06636
11.0486	6.16135	2.3453		5.73185	4.74594	1.99169		1.71554	1.75502	1.99169
11.9037	6.99175	2.45451		6.07667	5.01349	2.57348		1.75211	1.61333	2.57348
9.61753	5.57307	0.786936		5.68738	4.97582	2.60879		1.77131	1.65363	2.60879
11.368	6.30699	2.20211		5.73485	5.07855	2.54802		1.64704	1.51087	2.54802
10.006	5.99513	2.62927		5.84221	4.85763	2.38834		1.80549	1.68152	2.38834
11.3116	6.66707	2.25138		5.35804	4.65876	2.10201		1.63324	1.57388	2.10201
11.749	6.61744	2.61798		5.24782	4.42862	2.37833		1.77835	1.77626	2.37833
11.694	6.59742	2.0745		5.14982	4.39495	2.73242		1.89406	1.9448	2.73242
11.1643	6.50281	2.25127		5.65099	4.98976	2.44328		1.95895	1.89447	2.44328
11.3577	6.76695	2.71853		5.96162	4.93649	1.96453		1.57466	1.55797	1.96453
12.3258	7.38462	1.77096		5.75953	5.04432	2.64948		1.83385	1.79683	2.64948
10.7879	6.84476	2.54275		5.35022	4.7264	2.62973		1.49914	1.51209	2.62973
11.8247	6.74864	2.15873		6.35278	5.60518	2.43329		1.92055	1.82633	2.43329
11.0567	6.63922	2.54204		5.63664	4.96728	1.79319		1.72738	1.62951	1.79319
10.8271	6.16346	2.54028		6.17631	5.30144	2.62674		1.64304	1.68739	2.62674
10.2196	6.47601	2.7283		5.77686	5.27337	2.25308		1.81363	1.82685	2.25308
10.8092	6.1934	2.18682		5.78284	4.95863	2.63247		2.26726	2.23148	2.63247
11.2591	6.87738	2.59926		6.27951	5.65757	2.64767		1.6426	1.6196	2.64767
10.2511	6.27417	1.60044		5.97777	5.13373	2.7081		1.89995	1.83907	2.7081
11.155	6.29656	2.20894		6.29271	5.48235	2.55685		1.86349	1.80017	2.55685
11.6746	6.54562	1.784		5.71275	5.13248	2.71291		1.37011	1.35962	2.71291
10.3031	6.09825	2.53082		5.64341	4.71524	2.71559		2.21566	2.10126	2.71559
10.6209	6.26861	2.58372		5.53962	4.65034	2.59209		1.85089	1.81595	2.59209
11.5662	6.76049	2.62447		5.91045	4.62544	2.60777		1.62524	1.58583	2.60777
9.74713	6.12757	2.21969		5.67074	4.92799	2.60985		1.42162	1.37931	2.60985
11.4286	6.88816	2.51522		5.79339	5.13764	2.37403		1.4386	1.33816	2.37403
10.8404	6.11965	2.21598		4.99803	4.26764	2.59827		1.4126	1.30676	2.59827
11.0414	6.55876	2.07111		5.65914	4.55882	1.5199		1.64539	1.59669	1.5199
10.2542	6.5829	1.97446		5.41549	4.69519	2.16201		1.55202	1.50015	2.16201
10.9606	6.34239	2.43799		5.17244	4.40221	2.61631		1.86887	1.66137	2.61631
11.4496	7.17858	2.60653		5.85167	4.80835	2.69259		1.78059	1.75567	2.69259
11.3357	6.60786	2.63141		5.93583	5.16371	2.7342		1.3506	1.37818	2.7342
10.3684	6.4854	2.35047		5.71817	4.99345	2.44554		1.56755	1.50222	2.44554
10.9872	6.31439	1.96899		5.35521	4.7791	1.63119		1.82675	1.85275	1.63119
9.85315	5.93273	2.42572		5.20664	4.34728	2.32498		1.88809	1.79188	2.32498
11.675	7.04974	2.61212		5.81556	5.1542	2.63989		1.81419	1.69245	2.63989
10.2754	6.69091	2.38982		5.46121	4.73574	2.43292		1.09128	1.10883	2.43292
9.42794	5.97345	1.85846		5.1796	4.42644	2.34473		1.72634	1.60353	2.34473
11.4654	6.65583	2.47307		5.526	4.80675	2.49333		1.48824	1.42907	2.49333
11.466	6.92533	2.55481		6.04527	5.31349	1.83277		1.91368	1.91874	1.83277
10.8266	6.9009	2.73083		5.5271	4.98579	2.70147		2.073	2.01142	2.70147
11.9874	7.19926	2.49317		5.83944	5.06461	2.35567		1.86461	1.7883	2.35567
11.7404	7.11707	2.10476		5.69168	4.6927	2.06165		1.78951	1.77217	2.06165
10.452	6.45392	1.91257		5.55308	4.93908	2.33886		1.74571	1.72805	2.33886
10.0234	6.16994	2.33288		6.01515	4.85541	2.68039		1.71617	1.66063	2.68039
10.4908	6.44301	2.43634		5.26061	4.46313	2.35574		1.73545	1.7444	2.35574
11.0342	6.70669	2.36521		5.33665	4.58255	2.5715		1.2957	1.22681	2.5715
12.1906	7.0838	2.56264		5.33256	4.58941	2.62029		1.68516	1.58225	2.62029
10.6913	6.54086	2.32576		5.38241	4.61297	2.73896		1.34094	1.34578	2.73896
10.296	6.6935	2.52749		5.87924	5.0024	2.41448		1.53949	1.56733	2.41448
11.6279	6.90681	2.41346		6.03112	5.54839	2.04623		1.71289	1.63495	2.04623
10.9922	6.84357	2.44305		5.43975	4.5706	2.26151		1.8969	1.82373	2.26151
10.0148	6.06961	2.44507		5.98951	5.25777	2.64553		1.78245	1.75905	2.64553
10.6558	6.44255	2.54065		5.5366	4.90966	2.32398		1.78573	1.72716	2.32398
10.1118	6.37449	2.71735		5.74295	4.8213	2.51573		1.67732	1.68024	2.51573
9.88704	5.94197	2.41283		6.01363	4.98737	2.54947		2.00838	1.98926	2.54947
11.9459	7.40431	2.39054		5.58314	4.62586	2.50634		1.56324	1.4653	2.50634
10.9788	6.47215	1.5828		5.53599	4.65885	2.45466		1.76618	1.71181	2.45466
11.5831	7.12632	2.64241		5.95853	5.4815	2.69555		1.7278	1.65006	2.69555
10.7862	6.54884	2.5289		5.68358	4.80926	2.16006		1.86935	1.75367	2.16006
11.0905	6.50361	2.31049		5.5735	4.8847	2.21102		1.50623	1.43295	2.21102
10.6583	6.76338	2.27921		5.46456	4.52962	1.83612		2.18579	2.10456	1.83612
10.3814	6.47285	2.16062		5.7824	4.85956	2.586		1.50472	1.44601	2.586
10.4203	6.48298	2.35292		5.71467	5.12315	2.60828		1.82777	1.71556	2.60828
10.9835	6.93256	2.66081		5.69649	5.19003	2.54633		1.7328	1.67861	2.54633
10.1466	6.33334	2.65541		5.68924	4.85213	2.71723		1.77031	1.6158	2.71723
9.61227	6.12046	2.49482		5.64275	4.92859	2.17723		1.60237	1.56092	2.17723
10.6933	6.60367	2.4894		5.34013	4.54619	2.62672		1.67791	1.74025	2.62672
9.37512	6.3154	1.93865		5.30874	4.46456	2.58767		1.87366	1.77577	2.58767
11.0036	6.87962	2.6344		6.0633	5.55505	1.7798		1.21356	1.18923	1.7798
10.1706	6.24156	2.03424		5.38551	4.5921	1.77848		1.98179	1.9452	1.77848
10.7096	6.66525	2.17029		5.35816	4.72625	2.67476		1.30886	1.258	2.67476
12.2264	8.00803	2.72275		5.65779	4.88597	1.82465		1.52572	1.44678	1.82465
10.5666	6.76381	2.43096		5.26006	4.58551	1.52552		2.19886	2.09139	1.52552
11.0665	6.85824	2.3984		6.26745	5.18234	2.63954		1.63246	1.54192	2.63954
10.7309	6.631	2.56164		5.33329	4.58099	2.08729		1.45617	1.32749	2.08729
9.69418	6.70396	2.57265		6.08291	5.44242	-0.632271		1.72452	1.75306	-0.632271
9.93153	6.76236	2.15013		5.56383	4.81834	2.59758		1.64899	1.54555	2.59758
9.96572	6.35371	1.87488		5.9324	5.00059	2.69985		1.9928	2.0256	2.69985
10.727	6.50437	2.73788		5.57245	4.64019	2.69465		1.56525	1.51834	2.69465
9.06268	5.96302	2.58732		5.74379	5.23706	2.69333		1.83161	1.79473	2.69333
10.0091	6.60245	2.47003		5.17552	4.45092	2.69536		1.62356	1.56484	2.69536
9.9939	6.51575	1.42037		5.96646	5.01285	2.08741		1.44773	1.40257	2.08741
10.958	6.88426	1.92888		5.42255	4.74229	2.21685		1.91346	1.97	2.21685
10.2463	6.61755	2.71841		6.04157	5.235	2.26051		1.62103	1.6282	2.26051
10.1104	6.32331	1.19903		5.55423	5.00198	2.60535		1.65935	1.60747	2.60535
10.945	6.98037	1.16658		5.73376	4.85932	2.64859		1.95183	1.82978	2.64859
10.335	6.49781	2.52366		5.65539	5.0009	2.2787		1.74522	1.59993	2.2787
10.9374	7.02033	2.10218		5.3227	4.80886	2.46228		1.79132	1.81028	2.46228
9.31368	6.27921	2.3666		5.62905	4.80323	2.59573		1.65023	1.53141	2.59573
10.1797	6.65045	2.5302		5.866	5.0163	1.67742		1.80115	1.72623	1.67742
9.75648	6.48329	2.48885		5.87803	5.12953	2.73432		1.78555	1.74331	2.73432
9.18507	6.66007	1.35931		6.24657	5.99284	2.21834		1.60892	1.44056	2.21834
10.3932	6.66218	2.61067		5.43783	4.56818	2.03699		1.86995	1.7132	2.03699
10.731	7.19425	2.49952		5.51229	4.77439	2.6415		1.6109	1.47975	2.6415
11.2551	7.06933	2.25966		5.90295	5.38457	1.80634		1.91839	1.83828	1.80634
10.3726	6.40193	2.7142		5.96041	5.27809	2.66983		2.0995	2.05668	2.66983
12.431	7.8506	2.44765		5.84153	4.90064	2.48456		1.5195	1.44209	2.48456
10.4638	6.6917	2.36804		5.64935	4.53288	2.33578		1.56745	1.44109	2.33578
10.2915	6.56746	2.04202		5.36973	5.22356	2.65079		2.11556	1.95485	2.65079
10.252	6.86526	2.60741		6.14268	4.99756	1.59		1.91355	1.81693	1.59
10.766	6.84361	2.55295		6.02301	4.93299	2.72661		1.46826	1.37545	2.72661
10.0447	6.48106	2.07825		4.671	4.30298	2.73413		2.13584	2.07326	2.73413
10.1308	6.54093	2.44179		6.02559	4.9814	2.43686		1.92359	1.83502	2.43686
9.89668	6.46876	2.72206		5.60687	5.17396	2.14292		1.8716	1.85965	2.14292
10.5646	6.39976	2.5034		5.56138	4.50963	2.64654		1.67885	1.654	2.64654
9.93935	6.45595	2.62523		6.25179	4.93878	2.17272		1.35643	1.24817	2.17272
9.77477	6.33661	2.52942		5.22841	4.52422	2.32579		1.52963	1.42849	2.32579
10.3485	6.89019	2.67241		5.34435	4.85426	2.58339		1.24173	1.22308	2.58339
9.79391	6.92565	1.90816		5.40586	4.41856	2.70623		1.54764	1.49911	2.70623
10.2405	6.38764	2.09473		5.57278	4.79401	2.61988		1.53619	1.53974	2.61988
10.2838	6.54494	2.6001		5.76097	5.09884	2.56672		1.49463	1.38757	2.56672
10.2525	6.60782	2.10447		5.66151	4.915	2.54067		1.57062	1.59487	2.54067
9.71858	6.65898	2.38896		5.80461	5.2106	2.20036		1.69341	1.71526	2.20036
10.0072	6.73099	1.60887		6.03721	5.66361	1.95256		1.83827	1.74426	1.95256
10.6518	6.92592	2.68958		5.40044	4.66393	2.36133		1.74473	1.69294	2.36133
11.5682	7.29326	2.53199		4.96287	4.25256	2.57537		1.65024	1.57062	2.57537
10.9783	7.27941	2.43162		6.03265	5.49357	0.32695		1.98019	1.98386	0.32695
10.8668	6.937	2.64111		5.57709	4.64051	1.83113		1.60925	1.46464	1.83113
10.7988	7.01019	2.71803		5.9143	5.57167	2.55319		1.51924	1.46495	2.55319
9.1978	6.36405	1.83127		5.4622	4.69124	2.49324		1.7406	1.69323	2.49324
10.0918	6.50894	2.45275		5.87687	5.14704	2.23617		1.44997	1.30749	2.23617
10.2608	6.56311	1.96092		5.14173	4.34165	1.72998		1.85444	1.90026	1.72998
10.3087	6.8304	2.5373		5.79875	5.22592	2.34177		2.14664	2.14216	2.34177
10.4211	6.45813	2.09796		5.83563	4.98257	2.3629		1.42215	1.39356	2.3629
9.53455	6.31453	2.62606		5.88529	5.2624	1.99519		1.78958	1.70966	1.99519
9.52494	6.31938	2.7001		6.26281	5.46424	0.806838		1.32602	1.22162	0.806838
10.5556	6.85204	2.02119		5.23889	4.54694	1.00814		1.78556	1.70869	1.00814
12.0056	7.98935	2.36051		5.72215	5.15192	2.59663		1.85331	1.86753	2.59663
10.4006	6.8585	2.39198		5.54814	5.04852	2.05126		2.25187	2.28022	2.05126
10.116	7.06664	2.72049		5.39213	4.84641	2.20913		2.22153	2.09217	2.20913
10.2967	7.00528	2.62186		5.29259	4.6917	2.69728		1.65792	1.56018	2.69728
10.5992	7.4846	2.68817		5.8872	5.54839	2.62752		1.81059	1.82043	2.62752
10.5725	7.36628	2.29756		5.72282	4.80429	2.33428		1.39543	1.36304	2.33428
9.97992	6.69275	1.63531		5.59251	4.53206	2.72859		1.88583	1.84321	2.72859
10.5518	6.95846	2.64707		5.60336	4.68549	2.23921		1.73122	1.77099	2.23921
9.74159	6.64353	2.73308		5.18241	4.62868	2.44582		1.76591	1.79688	2.44582
10.5157	6.98703	2.5695		5.75403	5.34077	2.65404		1.8065	1.78345	2.65404
10.4137	7.02295	1.60325		5.66872	5.17618	2.58607		2.04	1.92967	2.58607
11.2754	7.45453	2.66114		5.87531	5.02537	2.38886		1.64048	1.61015	2.38886
10.1281	7.10611	1.88589		5.38772	4.70737	1.61947		1.72398	1.6173	1.61947
10.0532	6.72044	2.15916		5.75929	5.07507	2.66051		1.82072	1.80677	2.66051
9.89788	6.75909	1.44563		5.1417	4.4325	2.6679		1.71369	1.69883	2.6679
9.27584	6.14251	0.762709		5.65335	4.88963	2.48616		1.99335	2.03045	2.48616
10.2485	6.58455	2.46234		5.72657	4.70649	1.30574		1.78581	1.72898	1.30574
10.53	7.13796	2.67516		5.29712	4.64467	2.55278		1.90627	1.81828	2.55278
10.6114	7.02384	2.3972		5.69939	5.11159	1.83268		1.88502	1.70471	1.83268
10.0392	7.01207	2.44445		5.86169	4.95812	2.62933		1.64039	1.643	2.62933
11.0402	7.25285	2.66518		5.58818	4.76471	2.65775		1.45317	1.46878	2.65775
11.4677	7.07338	2.02876		5.50568	5.10646	2.64606		1.73117	1.64439	2.64606
10.0248	6.54206	1.94352		5.37789	4.73592	2.65274		1.6985	1.59743	2.65274
9.56002	6.25096	2.39694		5.23893	4.50088	2.49791		1.6077	1.61777	2.49791
10.2636	6.76409	0.824223		5.30894	4.89212	2.41136		2.01684	1.94579	2.41136
10.4003	7.27366	2.71412		5.96863	4.89236	2.26242		1.43349	1.38534	2.26242
10.5574	6.75018	0.991465		5.5901	4.8868	2.17957		1.96885	1.94021	2.17957
11.084	6.81356	2.25539		6.36518	5.75699	1.30597		1.41764	1.32857	1.30597
9.96331	6.60585	2.14697		6.4305	5.89007	2.59294		2.15976	2.10444	2.59294
11.4074	7.32865	2.50509		5.16553	4.31551	2.37091		1.87643	1.89783	2.37091
9.46397	6.55925	2.53332		5.79058	4.94749	2.02288		1.47423	1.42945	2.02288
10.0088	6.69686	0.968455		5.36061	4.3706	0.895152		1.76468	1.81669	0.895152
10.195	7.07569	1.46511		5.70645	4.60386	1.69838		1.56311	1.4789	1.69838
10.181	6.8352	2.1348		5.43249	4.74868	1.57901		1.57996	1.55615	1.57901
9.47165	6.35515	2.49217		5.76987	4.98701	2.50332		1.43097	1.40813	2.50332
10.0958	6.45061	2.03912		6.21933	4.9019	2.19966		1.78566	1.69043	2.19966
10.7192	7.28475	2.51259		5.54802	4.70598	2.66137		1.707	1.58391	2.66137
9.07262	6.80819	2.03775		5.44484	4.90141	2.39846		1.50569	1.47974	2.39846
9.81894	6.28789	2.73512		5.9946	5.63045	2.50016		1.6237	1.55912	2.50016
10.8964	7.30058	1.52585		6.20674	5.79826	2.49192		1.57469	1.56778	2.49192
8.90139	6.46231	1.81816		5.33069	4.54524	2.29377		1.69264	1.61561	2.29377
9.31387	6.39873	2.68149		5.67641	4.73873	2.35902		1.36079	1.25123	2.35902
9.50861	6.03449	2.5863		5.48876	5.72339	2.27012		1.88983	1.81455	2.27012
9.17231	6.73632	1.93167		5.48012	4.80826	2.45363		1.91073	1.81838	2.14356
10.0432	7.22004	2.4885		5.78835	4.99916	2.65321		2.0297	1.99624	2.65321
11.1087	7.44609	1.95569		5.3279	4.78071	2.66676		1.39223	1.2863	2.66676
9.11156	6.55181	2.23505		5.70703	5.15634	2.71917		1.89458	1.92398	2.71917
10.8871	7.42318	2.39345		5.74669	4.84736	2.45497		1.55519	1.55628	2.45497
11.2455	7.80425	2.4903		5.71474	5.07053	2.7202		1.78583	1.82737	2.7202
10.0146	6.74683	2.44518		5.47614	4.80489	2.35307		1.51553	1.42744	2.35307
9.18376	6.21895	1.6621		6.15642	5.14861	2.4037		1.533	1.40025	2.4037
10.6099	6.97976	1.74098		5.88369	5.3702	2.52932		1.94096	1.92429	2.52932
8.80791	6.02971	2.5383		6.077	4.96546	2.44151		1.91957	1.81346	2.44151
11.7512	7.45886	1.65145		5.80935	5.53455	2.70584		1.82881	1.86937	2.70584
10.2727	7.45784	1.10902		5.38938	5.04926	2.31678		1.79309	1.67991	2.31678
10.1309	6.54017	2.5789		5.87958	4.95272	2.56955		1.94596	1.81212	2.05342
10.0791	7.04125	2.26166		5.83587	5.06138	2.62362		1.69648	1.60248	2.62362
9.11886	6.14778	2.64228		5.43815	4.80865	2.49305		2.02368	1.96369	2.49305
10.8615	7.34975	1.72629		6.13203	4.9698	2.61521		1.71578	1.73474	2.61521
9.59654	6.91745	2.3923		5.8433	4.97479	1.95505		1.92865	1.84305	1.95505
10.547	7.03485	2.51519		5.25961	4.6483	2.66654		1.82375	1.78614	2.66654
9.83334	6.68087	2.10796		5.79803	5.19419	2.62544		1.79719	1.80969	2.62544
10.6781	7.04311	2.68176		5.78225	5.00907	2.59619		1.68715	1.61489	2.59619
10.5282	7.40796	1.64247		5.99057	5.76094	2.35575		1.57827	1.46522	2.35575
9.9355	7.05882	2.69718		5.58496	4.96531	2.29758		1.78127	1.7679	2.29758
9.66437	6.58435	2.5254		5.86442	4.98327	2.26775		1.66385	1.62941	2.26775
10.2206	6.81998	0.490562		5.36818	4.44328	2.49497		1.8073	1.72468	2.49497
11.276	7.16319	2.62998		5.66581	4.79258	2.47151		1.90584	1.87676	1.23468
10.5033	7.30503	2.69352		5.70208	4.87472	2.69268		1.40389	1.42145	2.69268
9.88357	6.90424	0.971628		5.83168	5.23952	2.63098		1.58991	1.48543	2.63098
9.91378	6.8415	1.97651		5.68606	4.74416	2.39298		1.95755	1.85562	2.39298
10.9173	7.48668	2.70635		5.87564	4.6586	2.11934		1.9925	1.84824	2.11934
10.6624	7.24346	2.60768		5.22476	4.40076	2.60898		1.8948	1.81277	2.60898
10.5504	6.57616	2.31804		5.5305	5.22078	2.14941		1.57318	1.55834	2.14941
11.2654	8.61453	2.44602		5.77682	5.30395	2.6522		1.63495	1.67579	2.6522
9.0395	6.07399	2.68803		5.23336	4.49188	2.53944		1.73065	1.73289	2.53944
9.63389	6.6017	-0.107961		5.27227	4.45599	0.864149		1.59304	1.52625	0.864149
10.9581	7.47455	2.60627		5.50461	4.65367	1.43555		1.46886	1.409	1.43555
10.0531	6.82009	1.98942		5.73697	5.01302	2.55579		1.71046	1.64017	2.55579
9.74615	6.65289	-0.257039		6.2436	5.76502	2.57166		1.79807	1.80374	2.54291
11.0118	7.63658	2.48747		6.06033	5.64102	2.67582		1.83266	1.80303	2.67582
10.1297	7.03471	2.01169		5.67991	5.27551	2.63504		2.08555	2.05938	2.63504
10.5467	6.88865	2.00623		5.41993	4.55055	1.67187		1.97747	2.03331	1.67187
10.251	6.92706	2.73672		5.33848	4.6109	2.39817		1.7716	1.78075	2.39817
9.63092	6.46417	2.26113		5.51574	4.69618	2.51096		1.51749	1.40225	2.51096
9.82079	7.03913	2.41892		5.67542	5.02271	2.11965		1.6279	1.5609	2.11965
9.85275	6.70855	2.21031		5.60024	4.61448	2.13187		1.55859	1.53571	2.13187
10.8767	7.15258	2.59371		6.28925	6.01152	2.51177		1.91134	2.0077	2.51177
10.2842	6.76131	1.71348		5.69006	5.07296	2.67327		1.57025	1.39439	2.67327
9.84502	6.83703	2.42325		6.20801	6.0078	2.27249		2.12661	2.10016	2.27249
10.1904	6.85665	2.27288		5.85984	5.22454	1.98462		2.06035	1.99192	1.98462
10.2784	6.97959	1.0536		6.01715	5.5788	2.39634		1.89359	1.89609	1.55092
10.0489	7.14665	2.26254		5.2444	4.79081	2.21224		2.14363	2.09713	2.21224
10.5571	7.38055	1.96377		5.98986	4.97474	2.45854		2.00471	1.97937	2.45854
10.7967	6.98605	2.28525		6.05826	5.57844	2.26152		1.48423	1.45504	2.26152
10.2809	7.31736	2.38194		5.72229	5.07631	2.20374		1.64057	1.56463	2.20374
10.6533	6.95391	2.40084		6.37872	5.79879	2.70988		1.91934	1.9178	2.70988
9.15971	6.66223	2.45439		5.11632	4.74798	2.71226		1.54981	1.6366	2.71226
10.9356	7.32635	2.07669		5.75483	4.89642	2.60697		2.094	2.08305	2.60697
9.95567	7.2891	1.95967		5.86295	5.0161	1.92615		1.36802	1.30957	1.92615
11.1794	7.28699	2.26377		5.52224	5.05009	2.3453		1.48858	1.43631	2.3453
10.536	7.00665	2.53974		5.68691	4.86699	2.45451		1.64875	1.57355	2.45451
10.6808	7.4409	1.96041		5.83857	5.25672	0.786936		1.77229	1.69766	0.786936
10.3492	7.16047	2.59925		5.40043	4.73973	2.73611		1.87619	1.7724	2.20211
11.1868	7.43054	2.09786		5.01441	4.57907	2.62927		1.803	1.71073	2.62927
10.0709	6.73529	2.63735		5.38924	4.63351	2.25138		1.4591	1.41127	2.25138
10.4146	7.68568	2.46961		5.78937	4.91124	2.61798		1.7012	1.58532	2.61798
10.3372	7.07747	2.55859		5.50059	4.55543	2.0745		1.95421	2.01665	2.0745
9.81999	7.20526	2.10588		5.81576	5.48402	2.25127		2.0687	2.00504	2.25127
10.4663	6.79817	1.92838		6.5139	5.66655	2.71853		1.80414	1.71056	2.71853
10.152	7.25764	2.35369		6.05557	5.21924	1.77096		1.69401	1.63109	1.77096
10.3648	7.2948	2.22671		5.65298	4.76835	2.54275		1.49283	1.47814	2.54275
10.6946	7.488	2.56202		5.94923	5.08828	2.15873		1.6003	1.55662	2.15873
10.5252	7.18009	2.70232		6.28396	6.00539	2.54204		1.72637	1.66729	2.54204
8.84752	6.34694	2.0474		5.16642	4.80654	2.54028		2.02449	1.95012	2.54028
9.53931	6.61401	2.5759		5.41858	4.74861	2.28119		1.85973	1.75915	2.7283
10.4225	7.16053	1.70003		5.97495	5.38486	2.18682		1.58107	1.47673	2.18682
9.28557	6.51839	1.67649		5.54898	4.85495	2.59926		1.8562	1.70452	2.59926
10.2723	7.45581	2.34769		5.84513	5.21432	1.60044		1.79782	1.6635	1.60044
10.5226	7.23852	2.6395		5.57054	4.77016	2.20894		1.66338	1.52735	2.20894
8.87045	6.31618	2.73913		6.04121	5.90096	1.784		1.69035	1.62559	1.784
9.22699	6.38532	2.0433		5.8977	5.07673	2.53082		1.62743	1.52779	2.53082
9.64397	6.37301	2.50218		5.80744	4.74394	2.58372		2.10012	2.1756	2.58372
11.4104	7.54459	2.73243		5.35886	4.77918	2.62447		1.49452	1.3304	2.62447
10.3233	7.36297	2.39138		5.82597	4.9687	2.21969		1.71803	1.6156	2.21969
10.1161	7.07629	2.24103		5.26983	4.48356	2.51522		1.45837	1.54324	2.51522
9.86587	7.30106	2.6384		6.00403	5.34833	2.21598		1.37764	1.39511	2.21598
10.8904	7.63308	2.49959		5.53137	4.95544	2.50611		2.11373	2.09237	2.07111
10.0079	6.84671	2.59327		6.11158	5.75086	1.97446		1.70727	1.68648	1.97446
9.21213	6.91862	1.49666		6.14503	5.91745	2.43799		1.429	1.387	2.43799
9.5555	6.72623	2.71843		5.31794	4.29058	2.60653		1.86829	1.75011	2.60653
10.4003	6.83873	2.19368		5.66151	4.62175	2.63141		1.74396	1.86889	2.63141
10.7921	7.43696	2.6533		5.24725	4.76314	2.35047		1.87379	1.76967	2.35047
10.2837	7.23346	2.11465		4.9702	4.1357	1.96899		2.12194	2.15775	1.96899
11.9078	8.04247	2.59237		6.17531	5.22534	2.42572		1.71658	1.64658	2.42572
12.0149	7.99104	2.57373		6.02773	5.32365	2.61212		1.49392	1.43667	2.61212
11.1404	7.6826	2.72795		6.18834	5.54107	2.38982		1.57758	1.49179	2.38982
11.1971	7.58534	2.55305		5.95551	5.04719	1.85846		1.91391	1.90643	1.85846
10.9466	7.72408	2.23384		5.48762	4.54366	2.47307		2.13796	2.02932	2.47307
10.7547	7.40265	2.13124		5.94967	4.76385	2.66924		1.79699	1.76058	2.55481
10.3341	7.62319	1.91261		5.62011	5.06613	2.73083		1.61008	1.55155	2.73083
10.5376	6.84677	2.5685		5.61909	5.57475	2.49317		1.47318	1.45164	2.49317
11.0019	7.75682	2.54063		5.36453	4.68878	2.10476		1.66099	1.64106	2.10476
9.24855	6.50945	2.51968		5.45472	5.0868	1.91257		1.43072	1.29793	1.91257
9.53324	6.82234	2.48862		5.52853	4.34059	2.33288		1.97032	1.90352	2.33288
9.58064	6.87709	2.51402		5.37201	4.6958	2.43634		1.79708	1.81067	2.43634
11.0407	7.77631	1.66149		5.38666	4.74831	2.36521		1.65779	1.67369	2.36521
9.73819	7.49424	2.52228		5.87792	5.08897	2.56264		1.66831	1.60545	2.56264
9.89651	6.80491	1.54071		5.40981	4.6914	2.32576		1.69695	1.64809	2.32576
8.87055	6.69956	2.6883		5.77932	4.86083	2.52749		1.65789	1.68455	2.52749
10.8554	7.69591	2.37816		5.44463	4.58255	2.41346		1.61581	1.54157	2.41346
10.2302	7.41817	2.56303		5.44123	4.96743	2.63084		1.91227	1.9896	2.44305
10.7518	7.43541	2.32838		5.5745	5.30772	2.44507		1.79849	1.64398	2.44507
10.4182	6.9197	2.55211		5.73367	5.2277	2.54065		1.69637	1.59948	2.54065
11.5703	7.97829	2.48178		5.71812	5.40431	2.71735		1.93745	1.84959	2.71735
9.39605	6.58651	2.66747		6.00856	5.06456	2.41283		1.64048	1.5909	2.41283
10.8995	7.4809	2.20916		5.49576	5.01562	2.39054		1.79963	1.6754	2.39054
9.43761	6.98015	2.69448		4.70508	4.76932	1.5828		1.83113	1.70913	1.5828
10.0324	7.0611	2.3761		5.6226	5.03486	2.64241		1.85339	1.7697	2.64241
10.0318	7.10753	2.65189		5.89387	5.21582	2.5289		1.83128	1.78023	2.5289
9.74537	6.53475	2.19713		5.48086	4.75976	2.31049		1.66111	1.52196	2.31049
10.3616	7.84062	0.857236		5.85946	4.80315	2.27921		1.60824	1.49298	2.27921
10.7232	7.53734	2.08844		5.6155	5.14992	2.16062		1.62192	1.57477	2.16062
9.91565	7.55055	2.25568		5.47942	4.94086	2.42632		1.67829	1.70144	2.35292
9.47463	7.16193	2.12171		5.89378	5.43089	2.66081		1.82811	1.84143	2.66081
10.5324	7.3307	2.07891		5.47079	4.85015	2.65541		2.13969	2.30819	2.65541
9.85317	6.99713	2.72623		6.17247	4.89275	2.49482		1.64278	1.6009	2.49482
10.443	7.27682	2.49557		6.06215	5.28098	2.4894		1.6357	1.6863	2.4894
10.9374	7.54608	2.73083		5.24296	4.3042	1.93865		2.07208	2.172	1.93865
11.6757	7.69934	2.0221		6.03667	5.11221	2.6344		1.39804	1.38304	2.6344
10.0289	6.57111	2.72312		5.75799	5.07051	2.03424		1.73092	1.67265	2.03424
10.9241	7.62334	1.89536		6.00909	5.39674	1.87081		1.68269	1.4985	1.87081
11.1348	7.89986	2.42525		5.4077	4.80595	1.79773		1.86449	1.74033	1.79773
11.1389	7.57479	1.71741		5.47287	5.43897	1.91453		1.70492	1.62695	1.91453
9.94059	7.29028	2.67407		5.80781	4.94842	1.36442		2.07394	2.23551	1.36442
11.1681	8.45291	2.49873		5.48075	4.83651	2.61929		1.49256	1.41092	1.68295
10.4747	7.45439	2.49063		5.98467	5.88488	1.44096		1.62895	1.56868	1.44096
9.11303	6.50436	2.71897		5.58158	4.69438	1.99002		2.05104	1.94675	1.99002
10.1817	7.75882	2.66005		5.46435	4.50555	1.68898		1.81632	1.71654	1.68898
9.18818	6.60227	2.71248		6.49445	6.24052	2.71069		2.02535	2.02121	2.71069
10.7622	7.91388	0.694026		5.48165	5.18358	2.67702		1.81172	1.88049	2.67702
9.326	6.9162	2.42856		5.15151	4.14937	2.60163		1.42008	1.42768	2.60163
10.2936	7.51929	2.612		5.91143	5.14992	2.48953		1.47728	1.39827	2.48953
10.8001	7.85289	2.28653		5.27329	4.57073	2.17029		1.75656	1.75243	2.17029
10.1485	7.31008	1.05705		5.66956	4.67379	2.72275		1.56498	1.58213	2.72275
8.77362	6.98126	2.33543		5.81714	5.36396	2.43096		1.85877	1.8677	2.43096
8.7077	6.61509	2.67764		5.27283	4.6111	2.3984		1.45522	1.40741	2.3984
9.52454	6.89448	2.64471		5.63529	4.49557	2.57295		1.52297	1.52858	2.56164
9.40095	7.38416	2.47967		5.61222	4.79037	2.57265		1.75558	1.6442	2.57265
10.8724	7.99603	1.88522		6.45518	5.82769	2.15013		1.88958	1.84477	2.15013
10.3548	7.7717	2.08817		5.06819	4.27993	1.87488		1.48567	1.51646	1.87488
9.68914	7.08511	1.77846		5.4176	4.63678	2.73788		1.6712	1.67358	2.73788
9.90365	7.17369	2.52927		6.11776	5.73772	2.58732		1.74639	1.59177	2.58732
11.8144	8.67783	2.68417		5.61099	4.69122	2.47003		1.62701	1.50193	2.47003
9.57094	6.46606	2.20616		6.18735	5.60524	1.42037		1.95007	1.98085	1.42037
10.289	7.22874	2.42278		5.63703	4.7624	1.92888		1.88271	1.77051	1.92888
9.94757	7.46345	2.73734		5.49605	4.75473	2.71841		1.73282	1.67996	2.71841
10.9374	7.56763	2.18749		5.75736	5.44764	1.19903		1.86858	1.89519	1.19903
9.31355	6.71606	2.39385		6.39811	5.6537	1.16658		1.81748	1.84843	1.16658
9.44305	6.46273	2.3753		6.20896	5.71544	1.97636		2.09589	1.96614	2.52366
10.0606	7.15973	2.49402		5.81386	5.98802	2.10218		2.00822	1.91454	2.10218
11.7938	8.13741	2.6523		5.70149	5.12197	2.3666		1.87709	1.93611	2.3666
8.70219	6.31722	2.7365		5.76497	5.45017	2.5302		1.84165	1.83214	2.5302
10.7714	7.34992	2.62916		6.08043	5.28859	2.48885		1.92915	1.78663	2.48885
10.6153	7.58535	2.69941		5.68454	5.04473	1.35931		1.89222	1.88331	1.35931
9.82382	6.84107	2.51507		5.85992	5.11057	2.61067		1.64598	1.54416	2.61067
9.83286	7.61855	2.73343		5.63911	4.9747	2.49952		1.43908	1.36345	2.49952
10.4502	7.7874	2.71751		5.29561	4.36397	2.62186		1.66254	1.61317	2.62186
12.0534	8.75215	2.72918		5.33479	4.89639	2.68817		1.97245	1.86158	2.68817
10.4532	7.2123	2.00468		6.25753	5.80843	2.29756		1.85734	1.90462	2.29756
10.6988	7.7007	2.54815		5.35461	4.84352	1.63531		2.02336	2.0524	1.63531
9.21063	6.51755	2.36357		5.93277	5.17206	2.67427		1.8137	1.73731	2.64707
11.0586	8.05507	2.13425		5.88207	5.29387	2.73308		1.76045	1.6631	2.73308
10.7117	7.63562	2.44098		5.29201	4.7509	2.5695		1.69823	1.61662	2.5695
9.73793	6.72783	1.36711		5.51419	4.82198	1.60325		1.55131	1.4942	1.60325
10.7975	7.1451	2.25595		5.62768	4.79772	2.66114		1.42288	1.30608	2.66114
9.53901	6.89316	1.9419		5.7744	5.12187	1.88589		1.81469	1.67623	1.88589
11.0479	7.75386	0.414305		5.67319	4.97602	2.15916		1.73568	1.51381	2.15916
10.2418	7.18069	2.63576		5.67476	5.02224	1.44563		1.55165	1.65297	1.44563
10.5075	7.31365	2.166		5.37355	4.47622	0.762709		1.97313	1.91094	0.762709
9.89548	7.25768	2.66942		5.80484	5.28265	2.46234		1.66992	1.59621	2.46234
9.59471	7.40542	2.50569		5.66531	4.95821	2.67516		1.43756	1.49087	2.67516
10.1053	7.54675	2.34139		5.78067	5.41218	2.3972		1.92099	1.90806	2.3972
9.74636	6.50757	2.69744		5.66077	5.0587	2.00117		1.63026	1.69535	2.44445
10.1702	7.21239	2.69289		5.74856	4.71532	2.66518		1.66242	1.60701	2.66518
10.2513	7.59623	2.41354		5.9863	5.00782	2.02876		1.98311	1.94571	2.02876
9.80127	7.55193	1.94075		5.97495	5.43702	1.94352		1.75793	1.77841	1.94352
9.72288	7.17287	2.29813		5.88576	5.28915	2.39694		1.93874	1.92499	2.39694
9.14588	6.95694	2.66988		5.46503	5.38601	0.824223		1.57564	1.4885	0.824223
9.95281	7.17378	2.43267		5.33488	4.70853	2.71412		1.96555	1.97898	2.71412
11.3806	8.27347	2.68214		6.28038	5.34167	0.991465		1.78802	1.7569	0.991465
10.4519	7.73797	0.317165		5.50843	5.36614	2.25539		1.85227	1.89843	2.25539
10.2278	7.42082	2.28691		5.61385	4.7966	2.14697		1.35117	1.26377	2.14697
10.1359	7.05031	2.35653		5.62641	5.52479	2.50509		1.51494	1.51389	2.50509
9.54198	6.50694	2.55715		5.00572	4.159	2.53332		1.65078	1.60583	2.53332
9.94511	7.74093	2.43076		5.39135	4.59883	2.30273		1.45075	1.39142	0.968455
9.21514	6.4933	2.38553		5.60527	4.99369	1.46511		1.45658	1.43427	1.46511
9.08646	6.80861	2.47649		5.45757	4.77976	2.1348		1.68968	1.65175	2.1348
9.72188	6.60083	1.83222		5.30368	4.39501	2.49217		1.46036	1.44398	2.49217
11.3281	7.96836	2.37542		5.15749	4.87017	2.03912		1.36389	1.31257	2.03912
11.4304	8.04469	2.57904		6.05338	5.52623	2.51259		1.94384	1.84467	2.51259
10.5576	7.38186	-0.535361		5.46252	5.10667	2.03775		1.87094	1.75757	2.03775
11.9627	8.48232	2.62791		6.03084	5.55248	2.08177		1.56899	1.5621	2.08177
10.5623	7.37089	2.06899		5.64291	5.06336	1.52585		2.05786	2.00047	1.52585
10.57	7.20758	2.34568		5.2502	4.37538	1.81816		1.38242	1.39049	1.81816
9.25688	6.98543	2.52594		5.75032	5.27579	2.68149		1.34863	1.33609	2.68149
9.7313	6.99118	2.23574		5.46295	4.77503	2.5863		1.53747	1.43044	2.5863
10.148	7.04706	2.43406		5.64816	5.37167	1.44812		2.24959	2.2643	2.02297
10.091	7.7164	2.72937		5.39946	4.5141	2.4885		1.64757	1.59415	2.4885
9.18073	7.09536	2.36981		5.84322	5.33094	1.95569		1.70087	1.65762	1.95569
11.3629	8.32201	2.67025		5.19006	4.71154	2.23505		1.80113	1.75183	2.23505
9.58881	7.21511	2.29438		5.57115	5.02754	2.39345		1.64904	1.57767	2.39345
9.58576	7.62005	2.4605		4.85845	3.94655	2.4903		1.7762	1.52906	2.4903
9.72377	6.83892	2.73629		5.86668	5.27037	2.44518		1.50521	1.53273	2.44518
11.344	7.55616	2.25732		5.10567	4.32387	2.34694		1.67891	1.66097	2.34694
9.64487	6.70958	2.36226		6.12325	5.27981	1.74098		1.62822	1.72048	1.74098
11.4035	7.95971	2.59205		5.4856	4.65726	2.5383		1.87745	1.7571	2.5383
9.09696	7.08319	2.41395		6.23899	5.33556	1.65145		1.5843	1.45932	1.65145
9.76233	7.05686	2.70819		5.96647	5.76317	1.10902		1.807	1.84064	1.10902
10.3035	7.47927	2.64319		5.27564	4.54625	2.24009		1.77514	1.72137	1.63367
12.1274	8.38379	1.95148		5.73148	5.07225	2.26166		1.72807	1.68882	2.26166
9.46688	7.59216	2.40909		5.54594	4.94615	2.64228		1.86416	1.67266	2.64228
10.0579	7.09068	2.48238		5.84844	5.42659	1.72629		1.56083	1.47467	1.72629
10.262	7.72995	2.69593		5.64796	5.4708	2.3923		1.45959	1.41488	2.3923
9.83585	7.21242	1.8008		5.94599	4.86408	2.51519		1.90292	1.93433	2.51519
9.21398	6.9295	2.73576		5.5008	4.76404	2.10796		1.60622	1.58795	2.10796
9.80209	7.40953	2.12316		5.92258	5.11206	1.09011		1.54326	1.47019	1.09011
10.3208	8.0072	2.52355		6.03837	5.37862	1.64247		1.41298	1.27273	1.64247
9.50754	6.91938	2.04952		5.24462	4.66283	2.69718		1.85664	1.9219	2.69718
10.6664	7.57832	2.11732		5.5259	4.55694	2.5254		2.00189	1.92553	2.5254
11.9589	8.26803	2.17205		5.59278	5.18985	0.490562		1.97939	1.90259	0.490562
9.06212	7.01271	2.52867		5.62074	4.85994	1.55105		1.79129	1.76375	2.7114
10.4146	7.49558	1.59473		5.90953	5.32301	2.69352		1.86967	1.82577	2.69352
10.366	7.417	2.53422		5.73769	5.35462	0.971628		1.71854	1.72128	0.971628
9.63651	7.41699	2.71344		5.8268	5.18266	1.97651		1.65808	1.67824	1.97651
10.922	7.43686	2.4459		5.69246	5.57767	2.70635		1.88683	1.94714	2.70635
9.72934	7.7091	2.69483		5.69362	4.96795	2.60768		1.56933	1.53636	2.60768
11.3242	7.71645	2.67007		5.23643	4.47287	2.31804		1.94311	1.90618	2.31804
10.3179	7.36392	1.68588		5.65604	5.19087	2.00785		1.5775	1.56016	2.00785
10.3753	7.69218	2.56542		5.51962	4.68719	2.68803		1.84394	1.75994	2.68803
10.6956	8.55649	2.31318		6.18301	5.83491	-0.107961		1.96184	1.87652	-0.107961
10.5812	7.60439	2.50618		6.15964	5.54269	2.60627		1.57795	1.53635	2.60627
10.769	8.20063	2.73364		5.75997	5.3334	1.98942		1.4294	1.36063	1.98942
9.38636	7.14606	2.39892		5.25162	4.59474	2.53206		1.63795	1.56089	2.63289
10.7808	7.34589	2.47059		5.48505	5.36696	2.48747		1.43265	1.35507	2.48747
9.2849	6.81459	2.73277		5.86678	4.63582	0.837064		1.98048	2.00479	0.837064
10.0049	7.61254	1.84916		6.26257	5.97917	2.00623		1.74172	1.75019	2.00623
9.17298	7.21568	2.60792		5.48958	4.99878	2.73672		1.81139	1.70235	2.73672
10.2796	7.6254	2.60459		6.21659	5.95338	2.26113		1.6777	1.62074	2.26113
10.0435	7.45542	2.37871		5.42319	4.48317	2.41892		2.06967	2.01265	2.41892
10.5108	7.96401	2.37644		5.50872	4.59871	0.329642		1.67565	1.53372	0.329642
10.0322	7.64274	2.29235		5.30341	4.80183	2.59371		1.56456	1.61511	2.59371
9.07549	6.448	2.36896		5.64711	4.86806	1.71348		1.45861	1.41693	1.71348
11.2328	7.54964	2.08355		5.8023	5.13535	2.42325		1.54769	1.48493	2.42325
10.1537	6.73478	2.73056		5.76139	4.98008	2.27288		1.47707	1.43671	2.27288
10.2405	7.12084	2.21094		5.89181	5.33182	1.60423		1.9043	1.78977	2.59228
8.98801	6.98662	2.72728		6.20063	6.02767	2.26254		1.91116	1.88375	2.26254
11.3318	7.93487	2.60614		5.62061	5.57363	2.41451		2.1716	2.21816	2.41451
10.7478	7.06094	2.26204		5.75404	5.22555	2.28525		2.05396	2.10845	2.28525
10.6852	7.54004	1.91985		5.2306	4.54399	2.38194		2.08688	1.89535	2.38194
10.321	8.09951	2.35459		6.20515	5.23005	2.40084		1.50023	1.35703	2.40084
10.1088	7.42366	1.68715		5.17068	5.04282	2.45439		1.7559	1.90392	2.45439
9.86944	7.0756	2.68578		5.85718	5.30919	2.12998		1.38681	1.40513	2.12998
11.7156	7.64362	2.41224		5.8247	5.12291	1.95967		1.80906	1.72491	1.95967
11.3522	8.36725	2.699		5.66082	5.17441	2.26377		1.70775	1.58455	2.26377
9.53431	6.95676	2.33857		5.95504	5.20315	2.53974		1.62107	1.67008	2.53974
9.13365	6.73607	2.57801		5.30059	4.69242	1.96041		1.71672	1.66487	1.96041
10.3511	7.50593	2.50278		5.67082	4.91908	1.7927		1.76182	1.79257	2.69037
10.4441	7.35009	1.40255		5.77058	5.33311	2.09786		1.69069	1.60391	2.09786
10.6884	7.87534	2.39594		5.68211	5.09947	2.55631		1.69764	1.63086	2.55631
10.9217	8.47647	2.70875		5.81694	5.76286	2.46961		1.99802	1.94948	2.46961
11.4865	7.97748	2.49843		5.64877	4.78475	2.55859		1.47061	1.37914	2.55859
10.2071	7.05935	2.66107		5.9255	5.02762	2.10588		1.83283	1.69597	2.10588
9.67738	7.57183	2.39703		5.55349	4.89552	1.92838		1.62672	1.55898	1.92838
9.2113	7.25967	2.55538		6.87412	6.3729	2.25117		1.67174	1.7112	2.25117
10.1861	7.16553	2.24579		5.59412	5.14387	2.22671		2.1056	2.09649	2.22671
9.42197	7.31344	2.55501		5.72001	5.24651	2.56202		1.94706	1.80872	2.56202
10.8087	7.71545	2.50842		5.46279	4.78278	2.70232		1.8093	1.75875	2.70232
9.64525	7.02437	2.72605		5.88758	5.26527	2.0474		1.83578	1.80736	2.0474
11.0428	7.88404	2.24727		5.74566	5.6472	2.55841		1.63231	1.4794	2.63591
10.3784	7.57788	2.49094		5.52165	4.73481	1.70003		1.69194	1.62791	1.70003
8.47824	6.85616	2.22853		5.67716	4.67455	2.59798		1.65935	1.61606	2.59798
9.35268	7.83294	2.55037		6.18759	5.96638	2.34769		1.88755	1.87083	2.34769
10.5525	7.78791	2.46987		5.47119	4.8737	2.6395		1.60773	1.69044	2.6395
10.5286	7.41812	2.50709		5.53799	4.82592	2.73913		1.6257	1.5415	2.73913
9.51401	7.55039	2.60588		5.53768	5.46355	2.0433		2.18918	2.10304	2.0433
10.7836	8.05706	2.46939		5.95682	6.19695	2.57731		1.55349	1.53065	2.57731
10.0034	7.59385	2.73146		6.203	6.13089	2.57373		1.56827	1.48695	2.57373
10.8409	7.84432	2.51984		5.78241	5.07582	2.72795		1.99346	2.03512	2.72795
10.8411	7.38664	1.90496		6.10835	5.82098	2.55305		1.858	1.84368	2.55305
9.74102	6.99871	2.33254		5.8741	4.56518	2.23384		2.07554	2.14623	2.23384
12.3555	9.162	2.68446		5.7099	4.80685	2.26681		1.59602	1.59788	2.69164
9.95083	7.41203	1.39629		6.38153	6.11877	1.91261		1.94822	1.98322	1.91261
10.6399	7.46957	2.36153		5.65628	5.03846	1.63104		1.70342	1.50689	1.63104
10.6336	7.7486	2.65445		5.66657	4.49812	2.54063		1.50372	1.55852	2.54063
11.3805	7.99428	2.13008		5.87291	5.23235	2.51968		2.0723	2.16006	2.51968
10.6601	7.95717	2.27719		5.63232	4.95085	2.48862		1.83656	1.74155	2.48862
9.53571	7.10339	1.74008		6.20452	5.3607	2.51402		1.55743	1.47778	2.51402
9.25361	7.14222	1.88886		5.7779	5.08853	2.70059		1.89448	1.81763	2.70059
9.50941	6.81255	2.07125		5.70555	4.91109	2.65189		1.93238	1.80514	2.65189
9.13813	6.89403	2.58728		5.1654	4.50279	2.19713		1.8217	1.80664	2.19713
10.2525	7.63401	2.69859		5.47837	5.09947	0.857236		1.55946	1.53311	0.857236
9.3071	7.18573	2.03954		5.56033	4.90459	2.08844		2.14954	2.08354	2.08844
9.9017	7.66762	2.71791		5.84063	4.74268	2.3589		1.89628	1.81001	2.67908
9.62101	7.72251	2.4909		6.01447	5.29205	2.12171		1.71245	1.63829	2.12171
10.9658	8.13218	2.11517		6.06689	5.22659	2.69751		1.52734	1.42145	2.69751
10.0012	7.28014	2.65585		5.31405	4.67831	2.72623		2.19006	2.25776	2.72623
10.5295	8.13755	1.25512		5.18193	3.92797	2.49557		1.62369	1.56879	2.49557
10.2742	7.11111	2.49107		5.62918	5.46837	2.73083		1.58746	1.59566	2.73083
11.1609	7.3716	2.50013		6.06296	5.73453	2.0221		1.53905	1.3668	2.0221
9.82233	7.68303	1.42646		5.80993	5.24218	2.71883		2.0357	1.92088	2.71883
9.8214	7.90835	2.62039		5.4701	4.96485	1.89536		1.83639	1.6863	1.89536
9.78514	7.27485	1.52935		5.73818	4.61158	2.42525		1.28379	1.14408	2.42525
10.4923	8.17016	1.92397		6.27031	5.45245	1.71741		1.77729	1.80994	1.71741
9.28602	7.05026	2.50547		5.30524	4.67075	2.67407		2.13124	1.94332	2.67407
10.4516	7.78324	2.43134		5.81063	5.15987	2.3997		1.78721	1.70546	2.73142
10.6772	7.54874	2.51221		5.20038	4.7504	2.49063		1.65923	1.57086	2.49063
10.1801	7.85668	2.59365		5.58808	5.21124	2.48546		1.54839	1.50058	2.48546
8.79663	7.25247	2.67216		5.40995	5.22984	2.66005		2.08411	1.9969	2.66005
9.76706	7.28455	2.65715		5.68747	5.0252	2.71248		1.74702	1.67453	2.71248
10.7362	8.2928	2.51039		5.71488	5.04563	0.694026		1.54629	1.39994	0.694026
10.5229	7.80028	2.65021		5.23969	4.39398	2.42856		1.95707	1.87698	2.42856
9.09155	6.76127	2.72192		5.75547	5.0617	2.63822		1.3513	1.26564	2.63822
10.7592	7.65359	1.21127		5.67099	4.61273	0.91813		2.01077	1.98074	0.91813
10.6279	7.94747	2.71122		5.661	4.6782	2.68881		1.71948	1.64858	2.68881
9.84084	7.23858	2.58012		5.19853	4.42437	2.30006		1.70332	1.62925	2.30006
8.68962	6.62531	2.55777		5.84132	5.3503	2.69171		1.59043	1.55903	2.69171
10.288	7.54111	2.70074		4.88459	4.13398	1.32293		1.77589	1.7339	2.07521
9.64612	7.79305	2.51713		5.28962	4.63147	2.45485		1.65306	1.58875	2.45485
9.2073	7.08424	1.41928		5.7366	5.08608	2.66486		1.66529	1.64665	2.66486
10.8059	7.87126	2.5093		5.62332	4.78077	1.92806		1.90444	1.87264	1.92806
9.82742	7.44602	2.17116		5.98069	4.82612	1.8176		1.60353	1.58709	1.8176
9.49783	7.36194	2.52816		5.48274	4.66972	2.52954		1.48253	1.41284	2.52954
9.56184	7.09138	2.63358		5.09874	3.99649	1.4191		1.88111	1.70383	1.4191
8.85192	7.0799	2.34028		6.18108	5.62088	1.52707		0.931484	0.992586	1.52707
10.8807	7.94086	2.57089		5.45088	5.06581	2.43957		1.47073	1.31487	2.43957
9.7811	7.21774	2.61767		6.1459	4.96884	1.55619		1.60155	1.51638	1.55619
9.62911	7.31483	2.3105		6.0149	5.38468	2.5861		1.78966	1.72374	2.5861
10.4156	7.87883	2.42909		5.27203	4.72168	2.67032		1.65384	1.55134	2.67032
10.5087	8.04774	2.41132		6.28347	4.98162	1.28853		1.68768	1.59583	2.52576
9.1063	6.96475	2.54264		5.60958	5.24133	2.62509		1.65873	1.57205	2.62509
10.1928	7.51774	2.73836		6.31029	5.55566	2.60318		1.0678	0.926958	2.60318
10.4578	8.02613	-0.436163		5.74489	5.06718	2.71482		1.96211	1.86552	2.71482
10.2071	6.8837	2.60501		5.85263	5.06865	2.52257		1.52845	1.3898	2.52257
10.1637	7.91552	1.50464		5.58929	5.30255	2.49945		1.76122	1.66368	2.49945
10.8759	8.02925	2.41653		5.37712	4.94689	2.27102		1.92656	1.95452	2.27102
10.5458	7.80836	2.04704		4.85125	4.16504	2.63581		1.39614	1.46086	2.63581
10.3116	7.29584	1.99581		5.917	5.42423	2.71751		1.98586	1.94222	2.71751
9.66977	6.7273	2.56937		5.93001	5.0022	2.72918		1.4313	1.36134	2.72918
11.7345	8.56721	2.71365		5.28072	4.64376	2.00468		1.69873	1.70745	2.00468
8.97726	6.95101	2.68729		5.27533	4.37223	2.54815		1.82832	1.75157	2.54815
11.3937	8.23219	2.46699		6.03145	5.64646	2.32035		1.52551	1.43617	2.66606
9.94674	7.63914	1.80766		5.4844	4.93819	2.13425		1.77824	1.6167	2.13425
10.5908	7.40212	2.16296		5.29398	4.99592	0.721184		1.58036	1.65045	0.721184
10.0214	8.00359	2.67356		5.33655	4.86402	1.36711		1.45252	1.52852	1.36711
9.78187	7.47642	2.39513		5.75987	5.23742	2.25595		2.05347	1.89962	2.25595
9.55287	7.17108	2.49132		5.89196	5.27443	1.9419		1.86284	1.82416	1.9419
11.0424	7.93025	2.54791		5.74181	4.80089	0.414305		1.49075	1.37124	0.414305
11.5457	8.81558	2.42605		5.63224	4.86009	1.95732		1.39814	1.44299	1.95732
11.526	8.33891	2.25398		5.99133	5.80519	2.166		2.10531	1.8883	2.166
11.0726	8.47521	2.65535		5.77754	4.9971	2.66942		1.89545	1.76592	2.66942
10.7964	7.93157	2.48902		5.84157	5.42482	2.50569		1.70966	1.64914	2.50569
10.6382	7.63376	2.6845		5.73615	5.17377	2.34139		1.63489	1.64495	2.34139
8.43918	6.49712	0.914364		5.7682	4.68047	2.7352		2.01026	1.98465	2.37736
9.66438	7.18479	1.87229		5.5576	5.16427	2.69289		2.21875	2.15125	2.69289
11.967	8.78343	2.14458		5.93087	5.13338	2.18905		1.85576	1.66901	2.18905
9.56672	7.3096	2.1857		5.57015	4.8033	1.94075		1.61171	1.54803	1.94075
9.75404	7.67601	2.68924		5.86264	5.0856	2.29813		1.75813	1.67109	2.29813
9.99235	7.44244	1.99422		5.87416	5.17744	2.66988		1.6613	1.54603	2.66988
8.96307	6.80924	2.65773		6.45707	6.16041	2.43267		1.99595	1.99075	2.43267
9.84462	7.79872	1.82398		5.39925	5.07691	2.6063		1.70179	1.66795	2.6063
10.3366	7.95341	2.27714		5.56837	4.89564	0.317165		1.67709	1.70828	0.317165
10.9859	8.42843	2.46351		5.68701	5.60413	2.28691		1.55885	1.53338	2.28691
9.75125	7.47735	1.79348		5.35458	4.59661	2.35653		2.05161	2.07083	2.35653
10.6539	7.96808	1.52717		5.6305	4.58426	2.55715		1.62559	1.56406	2.55715
10.7779	8.19638	2.46675		5.8617	4.85122	2.65932		2.02296	2.00505	2.68147
11.0982	8.01986	1.66526		6.18308	5.46255	2.38553		1.65513	1.60328	2.38553
10.0888	7.92224	2.47768		5.71802	5.14316	2.11607		1.99458	1.99872	2.11607
10.4607	7.44237	2.65964		5.95997	4.7864	1.83222		1.59416	1.66339	1.83222
9.79016	7.2466	2.68104		5.43787	4.74275	2.37542		1.66071	1.58082	2.37542
10.4941	7.80443	2.66595		5.94177	5.03131	2.57904		1.60149	1.56722	2.57904
10.1223	7.78778	2.28513		5.8264	5.1488	-0.535361		1.63005	1.46279	-0.535361
11.7524	8.99995	2.68835		5.89532	5.53557	2.64362		1.73483	1.619	2.64362
11.3974	8.67505	2.16486		5.90965	5.32915	2.06899		1.58259	1.5438	2.06899
11.4593	8.90785	2.20435		5.21558	4.19392	2.34568		1.6796	1.69827	2.34568
10.5334	7.86541	2.70291		6.10854	5.24098	2.52594		2.12889	2.02554	2.52594
10.3301	7.27244	1.51766		5.16897	4.43269	2.23574		1.69542	1.68127	2.23574
10.8547	8.31459	2.72037		5.39228	5.14354	2.28243		1.71607	1.72869	2.73904
11.0363	8.11066	2.36714		5.35478	4.64297	2.72937		1.44031	1.45061	2.72937
10.8042	7.71803	2.73423		5.74416	5.17585	1.59727		1.64816	1.441	1.59727
10.4746	7.93869	0.432681		5.16885	4.72474	2.67025		1.46483	1.4166	2.67025
9.61878	6.89065	2.62897		5.91888	5.54471	2.29438		1.82778	1.75377	2.29438
9.83602	7.78287	2.08508		5.42317	4.49136	2.4605		1.75604	1.66042	2.4605
11.1099	7.88266	2.66606		5.65913	5.31141	2.73629		1.82996	1.69167	2.73629
10.1103	8.28046	2.52226		5.90813	5.26334	2.66027		1.50497	1.38173	2.66027
10.2504	8.18532	1.43633		5.14496	4.35256	2.36226		1.72097	1.47955	2.36226
10.393	7.77656	2.40933		5.9269	5.60369	2.59205		1.56855	1.49226	2.59205
11.1516	8.30613	1.48426		5.45799	4.70303	2.41395		1.5947	1.59861	2.41395
11.2825	8.19464	1.63357		5.45978	5.23445	2.70819		1.61959	1.47899	2.70819
9.12882	7.0866	2.53453		5.60314	5.07784	2.40675		2.07221	2.0612	2.35111
10.4546	7.96611	2.73156		5.56276	5.56263	1.95148		1.66392	1.62198	1.95148
9.82528	7.86331	2.72073		5.65018	5.12318	1.20291		1.95205	1.89386	1.20291
10.1839	8.00751	1.69637		5.60522	4.50372	2.48238		1.98332	2.00211	2.48238
10.626	8.0053	2.58203		5.54752	4.88234	2.69593		1.57092	1.53212	2.69593
11.0848	7.99097	1.90985		5.36805	4.55757	1.8008		1.87754	1.79167	1.8008
8.36744	7.05337	2.26405		6.28143	5.70271	2.73576		1.52213	1.5521	2.73576
10.0372	7.133	2.15507		5.64297	5.81515	2.63204		1.76717	1.82004	2.63204
9.98419	7.72148	-0.02512		5.06437	4.28035	2.52355		1.56655	1.54878	2.52355
9.86995	7.32941	2.51351		5.13692	4.60236	2.04952		1.77657	1.64192	2.04952
10.3885	7.74885	1.50149		6.16592	4.88126	2.11732		2.02279	1.94584	2.11732
10.8274	9.04068	2.5079		4.96944	4.44755	2.17205		1.73416	1.70596	2.17205
10.4929	7.48792	2.25302		5.86671	4.95795	1.19126		1.61928	1.47176	2.14807
8.84264	6.76016	2.7124		6.01295	5.23702	1.59473		1.6431	1.50316	1.59473
8.6914	6.37098	2.54212		5.77997	5.38455	2.51467		1.54578	1.59142	2.51467
9.12863	7.1098	2.55569		5.23117	4.44835	2.71344		1.90434	1.92924	2.71344
10.7756	7.98906	2.53783		5.36984	4.75078	2.4459		1.95065	1.89504	2.4459
8.47554	7.13621	2.54244		6.15669	5.25747	2.69483		1.4964	1.40594	2.69483
10.0438	7.42754	2.69992		5.51472	4.69176	2.67007		1.24119	1.23285	2.67007
9.69847	7.64487	2.6325		5.5613	5.2556	2.46769		1.90813	1.98122	2.46769
10.544	7.41384	2.36625		5.15782	4.56953	2.56542		1.54788	1.53487	2.56542
9.17081	7.19986	2.52598		5.50272	4.9393	2.31318		1.75316	1.67871	2.31318
9.72374	7.80359	2.45634		5.25425	4.67985	2.50618		1.81909	1.77179	2.50618
9.69292	8.33066	2.46221		5.43756	5.27322	2.73364		1.70503	1.56097	2.73364
10.3134	7.68912	2.60567		5.31476	4.68118	2.0289		1.98007	1.93135	2.25827
10.4703	7.60812	2.3396		5.42828	5.05319	2.47059		1.572	1.48595	2.47059
10.7997	8.0376	1.96594		5.22872	4.72382	0.63777		1.24969	1.29362	0.63777
10.0833	7.58087	1.317		5.81458	5.16802	1.84916		1.75582	1.75518	1.84916
10.694	8.71375	2.54091		5.42375	4.96521	2.60792		1.73036	1.75528	2.60792
10.744	8.29568	2.63145		5.59557	4.4073	2.60459		1.46529	1.40696	2.60459
9.40194	7.19171	1.48441		5.5234	5.21875	2.37871		1.64928	1.67786	2.37871
10.3619	8.10604	2.43382		5.1831	4.71362	2.32458		1.55554	1.61844	2.32458
10.1744	7.20235	2.12384		6.11516	5.69292	2.29235		1.7359	1.72045	2.29235
9.81274	8.06541	2.68435		5.83119	5.10679	2.36896		1.5756	1.43802	2.36896
9.73652	7.10913	2.29951		5.67271	5.24026	2.08355		1.25784	1.29276	2.08355
8.91095	6.84243	2.48153		5.312	4.46653	2.73056		1.61148	1.47594	2.73056
8.80603	7.04407	2.38019		5.03049	4.09626	1.86338		1.82026	1.80851	2.73201
10.8143	7.18803	2.0253		5.67826	4.89425	2.72728		1.46508	1.33963	2.72728
11.0151	7.99999	2.08226		5.91791	4.8445	2.4649		1.90194	1.88779	2.4649
10.0403	7.84042	1.59226		5.64813	5.12498	2.26204		1.61891	1.46729	2.26204
10.8598	8.35719	2.38164		5.47064	4.7955	1.91985		1.41095	1.38893	1.91985
10.773	7.96124	2.43821		5.3372	4.60808	2.35459		1.67427	1.73936	2.35459
10.2517	7.56993	1.90894		4.76127	3.86786	1.68715		1.70593	1.63142	1.68715
10.4561	7.79645	2.69788		5.86025	5.78879	2.50716		1.95052	1.90495	2.50716
9.01675	7.30777	1.61921		5.64895	5.48663	2.41224		1.66933	1.62202	2.41224
10.0589	8.03231	2.66449		5.50712	5.13424	2.699		1.69397	1.65	2.699
10.5013	7.96913	2.66387		5.38431	5.0134	2.33857		1.77533	1.69067	2.33857
10.5	7.8876	1.57094		5.44135	4.94088	2.57801		1.26215	1.27121	2.57801
10.797	7.89486	2.48496		5.61859	4.94977	2.33041		1.5258	1.48519	2.36568
9.981	7.97787	2.10083		5.65994	4.88515	1.40255		1.67953	1.6414	1.40255
9.49106	7.31811	1.67023		5.13865	4.27687	2.27064		1.84498	1.84511	2.27064
10.7427	8.54951	2.65577		5.72795	4.77897	2.70875		1.78555	1.82147	2.70875
10.4168	8.30088	2.6593		5.79	4.79992	2.49843		1.37402	1.34651	2.49843
10.2635	8.32979	1.80071		6.55846	6.44612	2.66107		1.17295	1.09294	2.66107
10.3489	7.87959	2.68965		5.28977	4.66574	2.39703		2.13494	2.11931	2.39703
10.1711	7.11818	2.54286		5.39031	4.5368	1.19009		1.96106	1.83405	1.19009
9.3401	6.8597	2.1531		5.65362	4.89873	2.24579		1.71496	1.67124	2.24579
11.0934	8.39107	1.56677		5.95582	5.1563	2.55501		1.82544	1.74223	2.55501
9.8848	7.93622	2.34298		5.95472	6.23715	2.50842		1.38784	1.40371	2.50842
10.8117	7.80104	2.69539		5.41614	4.80881	2.72605		1.61505	1.65857	2.72605
10.3679	8.33049	2.40357		5.36406	4.58034	2.54295		1.65218	1.55077	1.13667
9.97398	7.53163	1.64553		5.99678	5.36833	2.49094		1.82372	1.7187	2.49094
12.0345	9.7026	1.97596		4.95885	4.29669	2.37185		1.55154	1.62926	2.37185
10.7869	7.58577	1.96908		6.07076	5.15098	2.55037		2.11101	2.24959	2.55037
10.5984	8.96935	2.49015		5.8459	5.16495	2.46987		1.63585	1.48455	2.46987
10.5366	8.20084	2.55684		5.96307	5.19644	2.50709		0.932902	0.867259	2.50709
8.59568	7.13265	2.70842		5.58515	4.76837	2.60588		1.71392	1.70446	2.60588
10.2663	8.1275	1.91968		4.93612	4.48992	2.51296		2.37391	2.35132	2.51296
8.96011	7.03436	2.61259		5.92434	5.49824	2.67174		1.68539	1.66751	2.67174
10.4354	8.13314	2.64317		5.50867	4.70875	1.56914		1.31544	1.21599	1.56914
11.326	8.80147	2.49288		5.6254	4.21044	2.48448		1.99586	2.08215	2.48448
10.112	7.53704	1.9057		5.90421	5.52642	1.35183		1.84841	1.83411	1.35183
10.4998	7.98238	2.67757		5.70573	4.92725	2.40388		1.71351	1.77656	2.39343
10.1806	7.94333	2.1325		5.80649	6.22746	2.13505		2.02049	2.05936	2.13505
9.18044	7.34226	2.67713		5.57902	4.84916	1.8892		1.66767	1.49323	1.8892
11.269	8.41308	2.3294		5.40045	4.93718	2.62742		1.4517	1.41225	2.62742
10.4181	7.90605	1.76883		5.1824	4.61101	2.16663		1.9547	1.88877	2.16663
10.0885	7.59054	1.80273		5.22504	4.55786	2.39211		1.49085	1.48531	2.39211
9.42476	7.17886	2.16415		5.5747	5.07314	1.92637		1.42474	1.27937	1.92637
10.3335	7.66203	2.7025		5.85087	5.1946	2.31743		1.88316	1.79173	2.31743
10.8952	7.97641	1.75725		6.13819	5.64778	2.42385		1.61515	1.57597	2.42385
11.0802	9.22672	2.26147		5.462	4.39993	2.42506		2.13964	2.10204	2.42506
10.4362	8.26839	2.68868		5.8306	5.16219	2.43303		1.6573	1.59734	2.43303
10.5823	7.69717	2.22186		5.55001	4.72111	2.43063		1.63121	1.50058	2.43063
9.18176	7.58108	2.21864		5.47074	4.78369	1.14242		1.45971	1.35951	2.68461
10.5297	8.66255	2.67215		5.65495	4.93574	2.65746		1.40131	1.32999	2.65746
10.7847	7.99731	2.53699		5.82322	5.27128	2.5254		1.69048	1.5927	2.5254
10.0989	8.00876	2.38001		5.25171	4.25125	1.06584		1.85331	1.77621	1.06584
9.03644	6.88434	2.44548		5.53152	4.69291	1.54329		1.96509	1.89364	1.54329
9.30703	7.73535	2.66535		5.15344	4.39881	2.53893		1.80148	1.8805	2.53893
9.82796	8.01513	2.14616		5.8854	5.3606	2.4672		1.75637	1.93243	2.4672
10.1634	7.67753	2.67746		5.54633	5.0746	1.9688		1.42252	1.40142	1.9688
10.0278	7.16917	2.52105		5.90264	5.27104	2.07125		1.50681	1.44922	2.07125
9.96353	8.49919	2.59438		5.16168	4.54239	2.58728		1.53573	1.41146	2.58728
8.84819	7.39836	2.61815		5.59634	4.41694	2.69859		1.63539	1.50537	2.69859
10.6197	7.74388	1.73146		5.2164	4.23477	2.03954		1.88449	1.81388	2.03954
9.29156	7.00485	2.26775		5.88315	5.75408	2.70795		1.55207	1.54757	2.62493
10.1079	8.46002	2.61748		6.24087	5.92215	2.4909		1.34918	1.29573	2.4909
10.6094	8.02037	2.55797		5.9989	5.16092	2.70673		1.44318	1.48487	2.70673
10.6116	7.79666	2.32169		5.3854	4.607	2.65585		1.81428	1.59916	2.65585
11.4249	8.81431	2.56648		5.92355	5.63164	1.25512		1.38152	1.32189	1.25512
10.6552	9.0702	2.058		5.56019	5.36325	2.49107		2.06511	2.08006	2.49107
11.265	7.92441	2.04811		5.26675	4.9501	2.50013		1.36881	1.27972	2.50013
10.277	7.53738	2.53122		5.76717	4.8131	2.14355		1.46557	1.43841	2.14355
11.6429	9.40897	2.61745		6.03597	5.72858	2.62039		1.43361	1.3687	2.62039
10.8582	8.44866	2.25495		5.13946	4.34602	1.52935		1.70152	1.69186	1.52935
9.82964	7.3793	1.91583		5.60463	5.58028	1.92397		1.61097	1.58155	1.92397
9.61079	7.8289	2.31005		5.69576	5.22773	2.50547		1.81524	1.8295	2.50547
9.50441	7.64864	0.99127		5.18205	4.49774	2.4122		1.7952	1.70274	2.65552
11.2865	8.37649	2.24519		5.51879	4.63763	2.51221		2.25148	2.17442	2.51221
10.3366	7.64161	2.65373		5.86947	5.59154	2.4337		1.87934	1.87138	2.4337
9.98448	7.85221	2.46796		5.47263	5.23086	2.67216		1.85367	1.81576	2.67216
11.5911	9.04439	2.64095		5.29649	4.93649	2.65715		1.46655	1.41167	2.65715
10.9234	8.77354	2.46328		5.29353	4.71556	2.51039		2.03421	2.00692	2.51039
8.87716	6.81033	2.72494		5.24519	4.377	2.65021		1.51612	1.47254	2.65021
10.1511	7.62082	2.52131		6.03133	5.47789	2.12838		1.57238	1.52866	2.12838
10.6636	8.83162	2.65023		5.98436	5.524	0.923633		1.54244	1.49081	0.923633
9.21509	6.97548	2.68691		5.65971	5.47846	2.66753		1.72593	1.65543	2.66753
10.7013	7.5826	2.09124		5.84229	5.41757	2.47273		1.70178	1.69966	2.47273
10.3468	7.4881	2.14796		5.28001	4.53722	2.07644		1.81623	1.75291	2.07644
10.2029	7.63727	2.71868		5.87838	5.47291	2.43114		1.97763	1.98247	2.44763
9.98587	7.7973	1.67437		5.19001	4.57947	2.64101		1.47081	1.33483	2.64101
9.77088	7.82459	2.6725		5.70998	5.25734	2.09641		1.89593	1.80393	2.09641
10.3166	8.26744	2.68639		5.5926	5.00534	1.92806		1.68686	1.62635	1.92806
10.8704	8.3859	2.67152		5.63615	5.48528	0.451326		1.72736	1.57992	0.451326
8.77943	6.99886	2.31883		5.47563	4.99327	2.6678		1.57762	1.42531	2.6678
10.3072	7.69132	2.62192		5.43818	4.52209	2.32544		2.13584	2.1763	2.32544
10.2239	7.39221	2.27931		5.85736	5.03736	2.70732		1.73378	1.58338	2.70732
9.50117	8.35593	2.56491		5.57753	5.17656	1.98066		1.95301	1.87289	1.98066
9.47463	7.28012	1.9247		5.50596	5.31806	2.60062		2.0578	2.08143	2.60062
10.2112	7.51759	2.39096		5.38498	4.62581	2.40131		1.71243	1.65627	2.40131
10.9587	8.62615	1.21569		6.08223	6.18461	2.19376		1.92488	1.86198	2.19376
9.53226	7.48535	2.59663		6.09279	5.22956	2.58198		1.84718	1.82855	2.44476
10.4238	8.21376	2.18785		5.25373	4.53688	2.73836		1.99855	1.95719	2.73836
10.6145	7.96465	2.73136		5.50718	4.4971	2.58609		1.62321	1.60576	2.58609
8.81746	7.16526	2.27907		5.93693	5.46609	1.63424		1.92605	1.90394	1.63424
9.94044	7.4452	2.33271		5.40186	5.00762	1.88953		1.96313	1.9202	1.88953
10.5272	8.2111	1.86567		5.77007	4.88459	2.61044		1.73594	1.77216	2.61044
9.98805	7.51996	2.59292		5.76563	4.71446	2.66837		1.31346	1.179	2.66837
10.8536	8.5334	2.7387		5.40573	4.44881	1.62381		1.73115	1.67412	1.62381
9.89633	7.93951	1.88416		5.58502	5.23738	2.56741		1.67856	1.6404	2.56741
9.88337	8.26884	2.45387		5.3165	4.58355	2.71122		1.52941	1.49472	2.71122
9.63362	7.38078	0.373022		5.85377	4.46006	2.58012		1.51015	1.52085	2.58012
10.5128	8.64185	2.25389		5.62475	5.61662	2.55777		1.73837	1.62823	2.55777
9.66981	7.04484	1.9432		6.19343	5.89631	2.71474		1.52389	1.50308	2.00409
10.0578	7.834	1.9881		5.73692	5.31896	2.51713		1.61052	1.55227	2.51713
11.0671	8.59646	2.38133		5.88154	5.55508	2.12779		1.8266	1.73323	2.12779
9.95956	8.43811	2.17832		5.17332	4.57298	2.5093		1.91979	1.9282	2.5093
9.82219	7.92759	2.17798		5.37708	4.56556	2.17116		2.10132	2.03836	2.17116
10.8435	8.43048	2.7348		5.41901	4.33685	2.52816		1.48717	1.52381	2.52816
9.89292	8.24533	2.54215		5.61182	4.97631	2.63358		1.62489	1.48805	2.63358
9.84009	7.78579	2.42103		5.71459	5.01594	1.79032		1.45839	1.37602	1.79032
10.0759	7.14656	2.65339		5.31591	4.54512	2.04212		1.75291	1.5751	2.04212
10.8176	8.17932	1.40613		5.45323	4.88962	2.557		1.83282	1.72083	2.557
9.60975	7.20025	2.63916		5.33984	4.76557	2.48422		1.95495	1.88875	2.48422
9.60589	7.41973	2.34117		5.66053	4.7701	2.25508		1.66973	1.70818	2.25508
10.3015	8.37	2.59738		5.53635	4.94337	2.38955		1.77552	1.62781	1.6351
10.1342	7.72161	2.67137		5.91468	5.01453	2.09128		1.82872	1.70412	2.09128
10.6272	8.468	2.58744		5.54728	5.11385	2.55389		2.0518	2.01082	2.55389
10.8627	8.76528	2.40137		4.9639	4.24505	2.66965		0.638193	0.634821	2.66965
9.38345	7.02459	1.94099		5.28204	4.8502	2.3701		1.80562	1.69694	2.3701
9.84141	6.8536	1.88658		5.48408	4.74405	2.59702		1.75978	1.66315	2.59702
9.9827	8.32118	2.63055		6.1151	4.98371	2.68688		1.57504	1.5569	2.68688
10.2576	8.10248	2.60403		5.56983	4.9913	2.45223		1.60457	1.51012	2.45223
10.1227	8.23988	2.51843		5.50282	4.98919	2.39193		1.81997	1.76797	2.39193
9.97189	8.26358	2.37039		5.81828	5.27718	2.61767		1.90692	1.90733	2.61767
9.7993	7.17426	2.35673		5.64217	5.17257	2.3105		1.94583	1.95836	2.3105
10.6749	8.28514	2.40725		5.37839	4.88238	2.42909		2.03532	1.94688	2.42909
9.6647	7.7943	2.48795		5.26292	4.80407	2.62117		1.78775	1.60717	1.39977
10.6226	8.15614	2.66589		5.80117	5.28464	2.54264		1.76084	1.62618	2.54264
10.6948	8.36779	2.16877		6.10131	5.84056	2.57271		1.46606	1.43957	2.57271
9.59061	7.68491	1.86834		5.7061	5.07554	-0.436163		1.94851	1.85497	-0.436163
9.06402	7.12119	2.67306		5.21104	4.58208	2.60501		2.0872	1.93093	2.60501
9.76978	7.48825	1.53376		6.20727	6.08086	1.50464		1.72298	1.69119	1.50464
9.25135	7.73812	2.6022		6.00378	5.05143	2.41653		1.97012	1.90428	2.41653
10.2471	7.69887	2.2941		6.11055	5.27849	2.38644		1.68117	1.60994	2.38644
9.84605	7.12024	2.53964		5.3375	4.51181	2.65632		1.82144	1.82816	2.65632
10.228	7.8036	2.18434		5.97779	5.13895	2.56937		1.86399	1.82375	2.56937
10.2873	8.81959	2.31512		5.88108	5.44652	2.71365		1.93223	1.79752	2.71365
10.3477	7.86683	0.512391		5.72769	5.0653	2.68729		1.51018	1.49562	2.68729
9.8839	8.20391	1.3467		5.99311	5.1229	2.70731		2.08565	2.03342	2.69162
10.0014	8.16766	2.12896		5.86131	5.04766	1.80766		1.63656	1.54097	1.80766
11.1721	8.58803	2.21686		5.03866	4.4477	2.43275		1.70251	1.69774	2.43275
9.15118	7.48428	0.732651		5.74003	5.29429	2.67356		1.5692	1.70075	2.67356
10.2962	7.3061	2.557		6.07046	5.23119	2.39513		2.07636	1.93785	2.39513
10.6862	7.76196	2.26662		5.379	5.11834	2.49132		1.54983	1.48763	2.49132
8.86671	7.3358	2.5567		5.85162	4.9677	2.54791		1.87851	1.87083	2.54791
9.23387	6.77889	2.24768		6.08001	5.37631	2.45944		1.70829	1.60815	2.45944
9.96533	7.67959	2.35217		5.41753	4.86403	2.48921		1.85233	1.80286	2.48921
9.83082	7.53351	2.64745		5.22243	4.73171	2.65535		1.69709	1.60673	2.65535
10.0944	7.97354	0.813201		6.02951	5.41939	2.48902		1.69747	1.66227	2.48902
10.282	7.82475	2.55771		5.23139	4.93807	2.6845		1.59329	1.61491	2.6845
10.9382	8.47196	2.70522		5.63475	5.00894	2.4807		2.03478	1.86477	2.33105
8.98915	7.30208	2.41779		5.2174	4.60014	1.87229		1.21403	1.15317	1.87229
9.41395	7.69778	2.46488		5.92176	5.45811	2.51684		1.30754	1.2543	2.51684
9.04053	7.23037	2.6128		4.90048	4.16716	2.1857		1.63544	1.61156	2.1857
10.3509	8.06929	2.57085		5.22156	4.23037	2.68924		2.04497	1.88772	2.68924
10.2048	7.98987	2.57754		5.55304	5.34918	1.99422		1.12703	1.10921	1.99422
9.68273	7.60187	2.32933		6.01701	5.43927	2.65773		1.827	1.80966	2.65773
9.8263	7.40867	2.36002		5.57721	4.57046	2.59111		1.91781	1.84119	2.59111
10.3044	8.01989	1.88096		5.91755	5.06006	2.12349		1.79561	1.77673	2.12349
10.443	8.1246	2.38411		5.77275	5.18601	2.46351		1.58372	1.52594	2.46351
9.43652	7.29738	1.96223		5.63223	4.82415	1.79348		1.84002	1.76753	1.79348
10.9955	8.71442	2.61769		5.57257	5.28723	1.52717		1.30107	1.29109	1.52717
11.5166	8.75317	2.69357		5.05777	4.49205	2.30979		1.34639	1.25809	2.6136
10.073	7.65122	2.7371		5.64935	4.94248	1.66526		1.51884	1.4839	1.66526
11.8927	8.96976	2.45422		5.43978	4.77486	0.869537		1.65902	1.57705	0.869537
10.4585	7.60943	2.679		5.10798	4.30012	2.65964		1.60864	1.63824	2.65964
10.9704	7.99601	2.32741		5.21963	4.30699	2.68104		1.90144	1.7869	2.68104
9.182	7.66905	2.42974		5.33755	4.68334	2.66595		2.03752	1.97118	2.66595
8.99219	7.28579	2.09151		5.5815	5.41562	2.28513		1.8592	1.74705	2.28513
11.1712	8.43952	2.73216		6.08207	5.47756	2.58869		1.82802	1.76736	2.58869
10.2837	8.82128	1.218		6.45015	6.29954	1.57402		1.53751	1.55759	1.57402
10.9083	7.73714	2.60908		6.28561	5.40318	2.20435		1.62585	1.6187	2.20435
9.69755	7.91551	2.64505		6.19129	5.30061	2.70291		1.93728	1.81925	2.70291
10.5144	8.06887	2.47622		5.39824	5.20608	1.51766		1.66499	1.60094	1.51766
10.9416	8.32383	2.70521		5.5524	5.17075	1.82642		1.92219	1.88413	2.3959
10.6866	7.29838	2.69308		5.62609	5.19707	2.36714		1.88304	1.86871	2.36714
10.9719	8.52116	1.92008		5.75676	5.17625	2.25523		1.53727	1.43043	2.25523
10.8023	8.29233	2.48133		5.47798	5.49517	0.432681		1.49075	1.41372	0.432681
9.43488	7.605	2.03411		5.63071	4.5372	2.62897		1.62583	1.47266	2.62897
9.7399	8.39426	2.46072		5.31676	4.82959	2.08508		1.82735	1.84251	2.08508
9.03011	6.38896	2.32842		5.8531	4.94493	2.66606		1.58689	1.43484	2.66606
10.1824	7.97456	2.50576		5.91102	4.93433	2.42266		1.61186	1.44807	2.42266
9.10494	6.95409	2.54198		5.30976	4.86655	2.637		1.88357	1.83402	2.637
10.8333	7.63647	2.44855		5.59888	4.89191	2.40933		1.94674	2.01917	2.40933
10.1741	8.11418	2.67642		5.91181	5.19799	1.48426		1.33979	1.26536	1.48426
10.8422	8.9046	2.34892		5.89776	5.01468	1.63357		1.90546	1.74582	1.63357
9.92817	7.7911	2.43857		5.33182	4.73034	2.40065		1.69871	1.60783	1.68313
9.44847	6.52483	2.67106		5.84242	5.36198	2.73156		1.66221	1.6156	2.73156
8.99105	7.39839	2.73007		5.94723	5.5458	2.57326		1.78359	1.68964	2.57326
9.7482	7.70725	2.67568		6.19467	5.40833	1.69637		1.47011	1.34841	1.69637
10.0738	8.12483	1.90667		5.85154	5.34395	2.58203		1.85744	1.71468	2.58203
10.5556	8.8794	1.87037		5.6877	4.79995	1.90985		1.97056	1.88775	1.90985
10.2042	8.13599	2.68933		5.65724	5.39338	2.26405		1.88046	1.94047	2.26405
9.52525	8.12858	2.66712		5.29	4.79702	1.8771		1.53731	1.4898	1.8771
10.9989	8.72101	2.72607		5.60594	5.02041	1.97107		1.61969	1.51732	1.97107
9.92053	7.39178	2.40539		5.72763	4.82856	2.51351		1.9433	1.97524	2.51351
9.97811	7.38124	1.80646		5.42646	4.89627	1.50149		2.25358	2.17598	1.50149
9.71095	7.48759	2.47005		5.81239	5.46531	2.5079		1.54277	1.5188	2.5079
10.4894	7.84422	1.48909		6.0406	4.82463	2.58594		1.49525	1.37174	2.53899
11.1669	8.26676	2.09977		5.26124	4.68487	2.7124		1.84616	1.71795	2.7124
10.5471	7.68438	2.44194		5.15896	4.41676	2.50219		1.87226	1.71079	2.50219
10.8269	8.32682	2.64548		5.80164	4.69395	2.55569		1.66605	1.63914	2.55569
10.0039	7.58212	2.6508		5.74789	5.05451	2.53783		2.05316	1.85391	2.53783
10.9732	8.41058	2.10257		5.22094	4.65161	2.54244		1.8278	1.77553	2.54244
9.51324	7.62414	2.48115		5.49289	5.18319	2.69992		1.71836	1.63994	2.69992
9.48984	7.85557	1.31079		5.27674	4.9403	2.73539		1.68545	1.58644	2.73539
9.89995	7.85795	2.38196		5.67235	4.97377	2.51466		1.71373	1.72424	2.51466
11.9623	10.3957	2.50313		5.43171	5.2015	2.68435		1.74591	1.59253	2.68435
10.9538	8.13198	2.61377		5.72658	5.65922	2.29951		1.78658	1.80461	2.29951
10.1193	8.69272	2.36031		6.18802	5.47566	2.48153		1.93532	1.87745	2.48153
11.8574	9.77767	2.44411		5.83399	5.35721	2.35363		0.660625	0.654945	1.49024
9.66905	7.31012	2.32053		4.0397	3.31078	2.0253		1.95187	1.79393	2.0253
9.48226	7.60366	2.65251		6.16218	5.74869	2.5518		1.45306	1.46741	2.5518
10.6836	7.99213	2.27483		5.88339	5.15937	1.59226		1.62714	1.53004	1.59226
9.96601	8.7615	2.68312		5.65761	5.2006	2.38164		1.92353	1.87585	2.38164
9.63192	7.48397	2.68988		6.0355	5.49612	2.43821		1.58078	1.60111	2.43821
9.82364	7.88437	2.68826		5.59662	5.27127	1.90894		2.02451	1.94464	1.90894
9.62705	7.41987	1.33843		5.87872	5.69732	2.66148		1.65871	1.5907	2.66148
9.89686	7.18793	2.60503		5.90547	4.8921	2.56825		1.71954	1.57894	2.56825
10.3493	8.41247	2.40827		5.64319	4.93467	1.56677		1.8656	1.79888	1.56677
9.99134	7.54484	2.20995		5.59043	5.14948	2.34298		2.0642	2.04187	2.34298
9.76402	7.50255	2.71663		6.37832	5.6378	2.69539		1.79085	1.92994	2.69539
10.0724	8.22628	2.58425		5.67431	5.70789	2.55155		1.70698	1.74895	2.05124
10.2965	8.4172	2.7288		6.01525	5.09734	1.64553		1.36706	1.32857	1.64553
11.3035	8.22428	2.61936		5.14044	4.2578	1.85291		1.8807	1.9386	1.85291
9.42947	7.41664	2.59669		5.76346	5.28177	1.96908		2.03774	1.99136	1.96908
8.67983	7.40768	2.62502		5.84634	5.03322	2.49015		1.607	1.4787	2.49015
10.4553	9.50975	2.4364		5.24312	4.259	2.55684		2.08767	1.92919	2.55684
9.792	8.18379	2.39652		5.89976	5.22771	2.70842		2.01409	1.97869	2.70842
10.8781	8.87299	1.95338		5.80381	5.45097	2.59908		1.7409	1.68629	2.59908
10.0822	7.80363	1.48531		4.99887	4.44108	2.24719		1.25999	1.25237	2.24719
11.5852	9.52618	2.47967		5.454	4.62011	2.64317		2.20403	2.07844	2.64317
10.4944	8.30441	2.68002		6.39259	5.51221	2.49288		1.91295	1.78871	2.49288
10.5774	9.1964	2.06374		5.85389	5.16783	1.9057		1.69793	1.66574	1.9057
10.4095	8.11813	2.4906		5.77231	4.91991	1.75745		1.30922	1.18078	2.56276
9.54773	7.72687	2.66126		5.53873	4.45268	2.1325		1.5458	1.46863	2.1325
10.9855	8.67958	2.48619		5.62399	5.04966	2.53511		1.56156	1.41755	2.53511
10.5824	8.77506	2.73395		5.37335	4.58811	2.3294		1.89997	1.98985	2.3294
10.8735	8.45219	2.52154		5.61574	5.19758	1.76883		2.00029	1.9326	1.76883
10.4173	7.90478	1.49999		5.70231	5.37851	1.80273		1.91188	1.80247	1.80273
9.16057	7.86706	2.55563		5.76256	5.30918	2.16415		2.02005	2.00222	2.16415
10.1034	8.3252	2.63999		5.86212	5.65217	2.58676		1.75141	1.75692	2.58676
9.8231	8.29586	2.3579		5.64435	4.93257	2.63372		1.77788	1.59144	2.63372
9.85006	7.88472	1.21157		5.46867	5.04487	2.09975		1.96811	1.90424	2.09975
11.1726	9.12297	2.69105		5.52243	5.02587	2.65309		1.7043	1.64005	2.65309
8.76079	7.39589	1.29284		5.04514	4.67212	2.70994		2.04706	1.95943	2.70994
9.07826	6.61882	2.2248		5.76617	5.0367	2.48112		2.04267	2.01073	2.65665
10.3113	8.9199	2.2276		5.82006	5.75422	2.62108		1.59056	1.50214	2.62108
10.5054	8.4078	2.71721		6.33751	5.75846	1.85263		1.59449	1.57926	1.85263
9.76698	7.66253	2.3932		5.56599	5.1465	2.32689		2.07801	2.05079	2.32689
9.65817	7.76671	2.27815		5.86568	5.78565	2.25412		1.85057	1.74989	2.25412
9.69034	8.42623	2.18961		5.63178	4.88182	2.69715		1.69902	1.59854	2.69715
10.5603	7.82902	1.99429		5.38023	4.55478	2.45544		1.74074	1.6926	2.45544
10.09	7.73564	2.26782		5.51994	4.87179	2.252		1.82167	1.71232	2.252
11.0525	8.13373	0.320146		5.23022	5.10868	2.65987		1.56184	1.49841	2.65987
9.6271	8.27836	2.48725		5.90751	4.84256	2.26147		1.68899	1.65471	2.26147
10.2118	8.12009	2.49534		5.84228	4.9658	2.68868		1.4515	1.26066	2.68868
10.4329	8.04806	2.52251		5.22344	4.56215	2.22186		1.98916	1.89136	2.22186
10.622	8.22465	2.60344		5.69527	5.41965	2.50513		1.54254	1.4759	2.05251
10.5804	8.89582	2.39447		5.42602	4.52208	2.67215		1.41368	1.40276	2.67215
9.97799	7.88272	2.65009		5.21618	4.71515	2.55685		1.50188	1.54738	2.55685
11.2329	8.07049	2.7219		5.10682	4.75453	2.38001		1.92679	2.00298	2.38001
9.95205	7.88201	2.43935		5.67106	5.39768	2.44548		1.58102	1.46446	2.44548
10.7701	8.43037	2.39445		5.70003	4.81272	2.66535		2.02122	1.88228	2.66535
10.9986	9.69032	2.48361		5.85	5.36868	2.14616		2.05229	1.9869	2.14616
11.5957	9.38535	2.65444		6.18056	5.45572	2.57199		1.42024	1.33894	2.57199
9.59152	6.87918	2.2623		5.56773	4.8159	2.27306		1.94594	1.80093	2.27306
9.85176	7.52972	2.67026		5.74448	5.10258	2.59438		2.14311	2.07191	2.59438
9.88321	7.96492	2.67125		6.5128	5.9429	2.61815		1.93175	1.91195	2.61815
10.3173	7.70827	1.82331		5.65099	5.01379	1.73146		2.0131	1.98852	1.73146
10.9288	8.52579	2.51309		6.3786	5.738	2.32368		1.62674	1.62806	2.60872
10.5517	8.21512	2.71376		6.0725	5.29501	2.61748		1.78137	1.70981	2.61748
10.0626	8.03081	2.73476		5.57413	4.84554	1.93538		1.91931	1.88144	1.93538
10.6899	8.29412	2.7047		5.47317	4.76358	2.32169		2.00294	1.87972	2.32169
10.2127	8.20872	1.72638		5.38628	4.72935	2.56648		1.55513	1.49978	2.56648
9.98753	8.66198	1.94227		5.73947	4.90507	2.058		1.5542	1.47441	2.058
9.95919	7.39377	2.15311		5.51704	4.52782	2.04811		1.48329	1.49475	2.04811
10.3626	8.22898	1.79905		5.92835	4.92496	2.68396		1.65415	1.62805	2.68396
9.98625	8.19367	2.12552		5.58424	4.35274	2.73043		1.50338	1.31485	2.73043
10.0325	7.76184	2.44608		5.4925	4.77986	1.9247		1.30177	1.31317	1.9247
10.063	8.30945	2.69882		5.21608	4.87357	2.39096		1.7786	1.61072	2.39096
9.87461	7.697	1.18537		5.51943	4.8429	1.21569		1.80864	1.63258	1.21569
9.31976	7.91143	2.42798		6.07489	5.16964	2.62722		1.54314	1.48524	2.0424
9.35982	7.17149	1.88604		5.65479	5.38086	2.18785		1.58143	1.46033	2.18785
9.10976	6.99394	2.72806		5.1981	4.02377	1.74052		1.7191	1.59051	1.74052
9.05812	6.91304	2.73939		5.98622	5.45971	2.27907		1.42915	1.43531	2.27907
10.0653	8.15452	2.61004		5.99671	5.30513	2.33271		1.51291	1.34718	2.33271
10.3698	7.79419	2.36454		5.4502	4.74501	1.86567		1.95308	1.84297	1.86567
10.6956	8.20233	2.73424		5.55175	4.90126	2.59292		2.06294	2.06325	2.59292
11.4481	8.399	2.28992		5.57871	5.29256	1.72731		2.03675	1.98955	1.72731
10.864	8.66125	1.92684		5.95302	5.94952	2.22032		1.67804	1.51774	2.22032
9.40605	7.4602	1.79108		6.09914	5.47501	2.45387		1.71422	1.70944	2.45387
10.825	7.98702	2.29618		4.8134	4.61105	0.373022		1.93033	1.95914	0.373022
9.09024	7.16284	1.34668		5.78505	5.95761	2.25389		1.57335	1.46731	2.25389
10.5879	7.9991	2.54537		5.98515	5.30102	2.4817		1.59326	1.51066	2.4907
12.0671	10.4894	1.74468		5.65888	4.81331	1.9881		1.5473	1.48282	1.9881
9.82334	7.73984	2.51901		5.68732	5.06765	2.63147		1.84806	1.73175	2.63147
9.95296	8.48077	2.53533		5.74222	4.97171	2.17832		1.97975	1.89262	2.17832
11.1226	9.14586	2.48269		5.89742	5.48345	2.17798		1.49963	1.52298	2.17798
10.1709	7.99689	2.48679		6.33169	6.2766	2.7348		1.95969	1.92243	2.7348
10.0234	7.97812	2.14741		5.741	5.05705	2.54215		1.81668	1.69457	2.54215
10.7821	9.05672	2.14938		5.58932	5.06973	1.69635		2.07028	2.11574	1.69635
9.76994	7.67148	2.06354		5.40203	4.77446	2.53955		1.76957	1.71518	2.53955
10.1672	8.71677	2.4334		5.54055	5.08597	1.40613		1.44436	1.37691	1.40613
10.7459	8.00964	2.18406		6.38144	6.34762	2.63916		1.87902	1.85923	2.63916
9.11743	6.74611	1.78512		6.16051	6.07668	2.34117		2.20369	2.16794	2.34117
10.5592	8.3013	2.67556		5.92762	5.30311	2.35026		1.82115	1.72683	2.70623
10.9973	8.2209	2.68982		5.74729	5.24523	2.67137		1.85175	1.71665	2.67137
10.1013	7.90813	2.27034		5.12394	4.8985	1.73169		2.01692	1.96704	1.73169
9.65644	7.08911	2.08195		6.10988	5.27689	2.40137		1.5289	1.45461	2.40137
10.601	8.68443	2.62827		5.72495	5.77802	1.94099		1.8562	1.69578	1.94099
10.0683	8.5703	1.91688		5.46151	4.6863	1.88658		1.74385	1.67118	1.88658
10.4469	9.4995	2.58388		5.92937	5.51022	2.63055		1.77464	1.72425	2.63055
9.51152	6.85432	2.59901		5.13742	4.2936	1.50554		1.43841	1.36638	1.50554
10.629	7.83616	2.16574		5.17106	4.79886	2.08584		1.91	1.75646	2.08584
10.9291	8.77938	2.47468		5.70169	5.54128	2.37039		1.7417	1.52726	2.37039
10.8658	8.75315	2.73075		5.59751	5.26206	2.35673		1.7598	1.84116	2.35673
10.705	9.01388	1.75471		5.88841	4.90453	2.40725		2.00994	1.92821	2.40725
10.3751	8.37053	2.63885		6.14117	5.10475	2.3063		1.56627	1.41808	2.51258
8.68812	7.05443	2.4336		5.73682	4.85536	2.66589		1.77916	1.61269	2.66589
9.74139	8.44115	2.19905		5.58165	4.53793	2.29141		1.74197	1.78873	2.29141
10.6305	8.53971	1.94738		5.589	5.16739	1.86834		1.70261	1.62234	1.86834
9.87895	8.14492	2.41329		5.63137	5.44838	2.67306		1.76025	1.68218	2.67306
10.7155	8.89296	2.60683		5.49093	5.04215	1.53376		2.00831	1.98275	1.53376
8.94963	7.36405	2.70761		5.69657	4.89079	2.6022		1.56913	1.49754	2.6022
10.0635	8.30524	2.0994		5.10863	4.33737	2.61544		1.94602	1.9442	2.61544
9.97441	8.62484	2.36596		5.9373	5.46313	2.45003		1.35273	1.2366	2.45003
9.94832	8.64149	2.46336		5.4688	4.75441	2.18434		1.58501	1.62655	2.18434
11.2273	8.28559	2.6375		6.02282	5.26794	2.31512		1.54054	1.50471	2.31512
10.1895	7.59706	2.30061		5.93075	5.59514	0.512391		2.12912	2.0758	0.512391
9.56364	7.60302	2.59887		5.50674	4.66721	2.67478		1.97481	1.92529	2.4353
10.3826	7.76415	2.11234		6.09905	5.74162	2.12896		1.9972	1.94568	2.12896
9.38826	7.57877	2.13223		5.47302	5.16582	2.59729		1.60847	1.71837	2.59729
9.93679	7.56192	2.53726		5.98212	5.58048	0.732651		1.89608	1.94478	0.732651
10.1666	7.62432	1.45612		6.16128	5.64929	2.557		1.93408	1.97792	2.557
10.6052	8.29734	2.61022		5.62903	4.79826	2.26662		1.79403	1.86973	2.26662
9.88714	7.84573	2.35878		5.22958	4.394	2.5567		1.95828	1.85838	2.5567
10.1464	8.03	2.41768		5.59979	4.73061	1.66605		1.91429	1.84428	1.66605
10.1495	8.06945	2.10945		5.57961	4.94198	2.01706		1.35051	1.38158	2.01706
10.0768	8.13137	2.53241		5.43168	4.79853	2.64745		1.31776	1.27028	2.64745
9.07384	7.19205	1.84655		5.74425	4.95632	0.813201		1.79061	1.74289	0.813201
9.96523	7.78892	2.53951		5.56793	4.85728	2.55771		1.55766	1.51824	2.55771
10.2454	7.99849	2.34336		6.447	5.74856	2.23978		1.34625	1.20704	2.24659
10.762	9.2541	2.65103		5.68177	5.32415	2.41779		1.75058	1.77993	2.41779
10.8605	7.94133	2.01513		5.81951	5.0219	2.02205		1.80178	1.79666	2.02205
10.3464	8.0186	2.64226		6.02951	5.42264	2.6128		2.01765	1.87919	2.6128
10.1841	8.33288	2.26449		5.19467	4.44997	2.57085		2.0386	2.01236	2.57085
10.53	8.23343	2.08601		5.8429	5.4565	2.57754		1.70828	1.60612	2.57754
9.57248	8.53736	0.582222		5.42119	4.75326	2.32933		1.44034	1.338	2.32933
10.9365	8.58489	2.48398		6.02241	5.14919	1.83273		1.59686	1.52268	1.83273
10.1652	8.3763	1.88861		5.74109	5.05012	2.48531		1.6121	1.55143	2.48531
10.7268	9.4719	2.28238		5.91079	5.48303	2.60908		1.63135	1.53989	2.60908
11.2117	8.64466	2.20727		5.49139	4.46384	2.64505		1.83037	1.73708	2.64505
8.49188	7.19326	2.73432		6.04091	5.1189	2.47622		1.91433	1.70821	2.47622
10.34	8.21714	2.5119		5.6995	4.94178	2.5514		1.49938	1.3912	2.53001
11.1686	8.31253	2.48774		5.46963	4.28261	2.69308		1.89828	1.89144	2.69308
10.2736	8.11499	2.72989		4.97828	4.68582	2.67304		1.82288	1.60033	2.67304
10.6946	8.81004	2.7026		5.80913	5.62711	2.48133		1.4409	1.26505	2.48133
10.4223	8.28616	2.72934		5.62743	5.03463	2.03411		1.53657	1.51683	2.03411
9.41715	7.75497	2.13665		6.07856	5.92658	2.46072		1.91479	1.86024	2.46072
10.9372	8.82726	2.24314		5.3114	4.90073	2.32842		1.91346	1.78432	2.32842
9.86476	8.24564	1.91585		5.72415	4.96644	2.1077		2.01285	1.90186	2.1077
9.3111	8.45765	2.1627		5.44057	4.75589	2.1626		1.60919	1.6052	2.1626
9.64235	7.70217	2.61759		5.9997	5.63295	2.44855		1.29513	1.3053	2.44855
9.84114	7.68347	2.41882		5.88275	5.13819	2.67642		1.69351	1.67164	2.67642
10.2001	7.85062	2.53507		5.57235	5.29121	2.34892		1.97798	1.88439	2.34892
8.38446	7.62822	1.33189		5.59217	5.05713	2.44619		1.61433	1.65735	2.4033
11.482	9.14981	2.04394		6.0864	5.49904	2.67106		1.78826	1.77053	2.67106
10.6524	8.4396	1.72324		5.46746	5.09209	2.19073		2.02335	1.97414	2.19073
11.276	8.95693	1.9236		5.52189	5.15398	2.67568		1.64886	1.66738	2.67568
9.87409	7.50452	2.65073		5.46042	4.85154	1.90667		1.86577	1.85349	1.90667
10.4677	8.23641	2.70387		5.58319	5.20801	1.87037		1.84674	1.77028	1.87037
9.92805	7.1305	2.29204		5.38447	4.73254	2.68933		1.70451	1.53428	2.68933
11.5052	8.78762	1.62543		6.06022	5.20796	2.28135		1.74348	1.76111	2.28135
11.1106	8.65586	2.37033		5.633	5.04286	2.33687		1.64199	1.64895	2.33687
10.9479	8.35769	2.03778		5.9206	5.49557	2.40539		1.88129	1.77948	2.40539
9.38889	7.90477	2.33872		5.75739	4.97342	1.80646		1.61429	1.4932	1.80646
10.3887	7.90313	2.4086		5.3047	4.60827	2.47005		1.69128	1.97394	2.47005
11.012	9.47295	2.03501		5.82156	5.22302	2.37949		1.64685	1.51469	2.71404
8.79682	7.4684	2.73013		5.28448	4.72726	2.09977		1.72004	1.61678	2.09977
11.6395	9.69981	2.53336		5.51083	5.02743	2.15587		2.0359	2.08352	2.15587
9.86224	7.86135	2.05257		5.55019	4.83191	2.64548		1.73682	1.65291	2.64548
10.3234	8.26689	2.70977		6.14397	6.30271	2.6508		1.98275	1.96925	2.6508
9.30717	7.37565	2.00938		5.56331	5.12995	2.10257		1.7334	1.68818	2.10257
10.1559	8.62061	2.50459		5.80479	5.92992	2.48115		2.03667	1.91349	2.48115
9.90836	7.95849	2.31092		5.51886	4.81926	2.29884		1.94818	1.74935	2.29884
9.40113	7.74462	2.50407		6.17473	6.03405	2.39098		2.01225	2.00935	2.39098
10.4336	8.28661	2.6958		5.94706	4.92485	2.40552		1.81031	1.79556	2.40552
11.5733	9.25019	2.71516		5.97939	5.5121	2.19326		1.57854	1.54874	2.19326
9.43499	7.62807	2.62503		5.76854	4.93917	2.03646		1.53954	1.47291	2.03646
10.1794	7.58805	1.95659		5.22647	4.50019	1.87469		1.76059	1.66224	2.62108
10.7411	8.65996	2.53141		5.48718	4.66692	1.61489		1.7982	1.76001	1.61489
8.95949	7.81091	2.72999		5.52141	4.947	2.69481		1.93455	1.83709	2.69481
10.8287	8.84823	2.10494		5.67288	4.68251	1.92186		1.6501	1.6179	1.92186
10.5732	7.23595	2.58061		5.55898	4.97877	1.87592		1.49248	1.4513	1.87592
11.5146	9.28561	2.22958		5.78251	5.34877	2.56228		1.65727	1.53973	2.56228
11.4003	9.22024	0.892406		5.73241	4.55426	2.64465		1.78126	1.71368	2.64465
10.6339	7.81538	0.951163		5.61111	4.90917	2.55511		2.05597	1.98256	2.55511
10.4599	8.21349	2.65783		5.82635	5.4032	2.21293		1.59366	1.54386	2.21293
11.0389	9.61726	2.6544		5.32698	4.76593	2.50313		1.73853	1.57712	2.50313
9.44824	7.7725	1.1409		5.42125	5.08783	2.61377		1.77352	1.8189	2.61377
11.2773	8.7312	2.05704		5.47944	5.10668	2.36031		1.99644	1.9081	2.36031
9.75753	8.25146	2.43243		5.28713	4.66404	1.54019		1.69193	1.50483	1.94924
10.7055	7.7752	-0.0453234		5.43599	5.20566	2.32053		1.90611	1.76453	2.32053
11.6355	8.86829	2.38903		5.57776	4.88249	2.67673		1.32534	1.3508	2.67673
9.98465	7.56285	2.7342		5.81456	4.85371	2.27483		1.62904	1.7501	2.27483
11.8919	9.85984	2.72911		5.86348	5.09085	2.68312		1.52256	1.41742	2.68312
9.96343	7.45757	2.32394		5.51436	4.77393	2.68988		1.86729	1.78353	2.68988
10.8446	8.28918	1.65635		6.17603	5.22234	2.68826		1.6244	1.61251	2.68826
9.66363	8.32217	2.42376		5.87022	4.9745	2.0757		1.87736	1.91108	2.0757
9.71998	7.76306	1.32063		5.64038	4.77859	2.69057		1.66927	1.62839	2.69057
9.29459	7.63204	1.46042		5.51375	5.35936	2.67536		1.89911	1.95988	2.67536
10.7969	8.76108	2.42838		5.66808	4.98749	2.35464		1.78895	1.64485	2.35464
10.5684	8.70968	2.59965		5.90667	5.96295	2.58478		1.84555	1.85194	2.58478
12.4041	10.8544	2.22568		5.62518	4.94489	2.60739		1.94668	1.93758	2.66667
10.3503	8.38515	2.66496		5.90686	5.70137	1.28122		2.07372	1.96561	1.28122
10.5937	7.96353	2.50943		5.61803	5.57916	2.02177		1.53401	1.54155	2.02177
11.5039	9.28927	2.45911		5.58513	4.59222	2.44809		1.81129	1.73054	2.44809
10.3021	8.74799	2.64871		5.51666	4.96936	2.44901		1.84867	1.84539	2.44901
10.9232	10.0236	2.27378		5.83044	5.80773	2.5451		1.96045	1.89207	2.5451
9.37998	7.91963	2.7032		5.89264	5.48922	2.47684		1.39469	1.31299	2.47684
10.783	8.7031	2.59129		5.28329	4.47636	2.56378		1.62178	1.53078	2.56378
10.8584	8.65412	2.55093		6.12648	5.70564	2.74017		1.78488	1.72211	2.74017
10.3737	7.93042	2.25011		5.53644	4.90184	2.40827		1.93598	1.98461	2.40827
12.0924	8.81329	2.50018		5.45485	5.29932	2.20995		1.6993	1.55745	2.20995
9.8837	8.51899	1.96503		5.64119	4.99638	2.71663		1.61748	1.67628	2.71663
11.1475	8.89169	2.44896		6.39881	5.3843	2.48676		1.49734	1.45653	2.65145
10.1529	8.34843	1.06915		6.05266	5.99459	2.7288		1.55973	1.51954	2.7288
11.0554	9.8363	1.56098		5.44612	4.85835	1.79839		1.7352	1.62312	1.79839
11.072	9.44765	2.62117		5.25558	4.87405	2.59669		1.75072	1.68213	2.59669
9.91842	7.39279	1.89468		5.70694	5.19847	2.62502		1.85196	1.84685	2.62502
10.6061	8.26678	2.72758		5.38831	4.73657	2.4364		1.80456	1.75252	2.4364
10.2532	7.86238	2.45148		4.97874	4.59898	2.39652		1.42133	1.28771	2.39652
8.95825	7.36083	2.34558		5.41375	4.68687	2.72323		1.7773	1.74222	2.72323
10.6416	8.39937	2.72217		5.46886	5.06699	2.33638		1.55996	1.49292	2.33638
10.4037	8.49286	2.72984		5.5377	5.23528	2.47967		1.53243	1.52299	2.47967
10.023	7.99686	2.43547		5.44038	5.08962	2.68002		1.99918	1.95217	2.68002
11.2266	8.55306	2.35959		5.46564	5.11564	2.06374		1.71596	1.58498	2.06374
10.113	7.685	2.35423		5.57786	5.28193	2.60992		1.61716	1.46839	2.00656
10.4193	9.30615	2.73278		5.96206	5.41662	2.66126		2.10475	1.94802	2.66126
10.7809	8.81122	1.69848		5.7169	4.96089	2.71453		1.94788	1.84321	2.71453
10.2627	7.80291	2.43919		5.77871	5.68642	2.73395		1.9445	1.89363	2.73395
11.2782	9.10102	2.63003		5.84553	5.47954	2.52154		1.33111	1.32536	2.52154
10.2993	8.41397	2.42658		5.9414	5.39004	1.49999		1.78436	1.60816	1.49999
10.322	8.42722	2.52204		5.83436	4.97375	2.55563		1.79879	1.73714	2.55563
10.3804	9.34863	2.70927		5.20623	4.40867	2.54091		1.66729	1.59117	2.54091
10.9669	8.65354	2.20399		5.5729	5.27121	1.96297		1.90537	1.97334	1.96297
10.6776	7.94554	2.19437		5.94859	5.04756	1.21157		1.77646	1.80314	1.21157
10.9886	9.09481	2.61773		5.12917	4.76692	2.69105		2.18629	2.27079	2.69105
9.72354	7.57945	2.6714		5.54359	4.76131	1.29284		1.69448	1.69035	1.29284
9.1762	7.29746	2.26451		5.50266	4.81178	2.01383		1.60424	1.51139	2.59308
10.1088	8.22009	2.35938		5.68011	4.92958	2.2276		1.83412	1.74569	2.2276
10.2126	7.27192	2.51849		5.34842	4.90048	2.15536		1.33376	1.32174	2.15536
10.7046	9.37869	1.49018		6.05535	5.82564	2.3932		1.97018	1.9016	2.3932
11.1868	8.91176	2.60224		5.84738	5.02249	2.27815		1.64451	1.59482	2.27815
9.97472	9.37287	2.35472		5.36246	4.40549	2.18961		1.61073	1.42316	2.18961
10.7769	8.70496	2.60537		5.67602	4.83366	1.99429		1.80372	1.68285	1.99429
11.2438	8.63409	2.14933		6.42873	6.03769	2.50845		2.18045	2.06574	2.50845
10.0781	7.88212	2.48225		5.99547	5.75031	2.41704		1.79697	1.80263	2.41704
10.9279	9.36658	2.14439		5.00439	4.43503	2.48725		1.48069	1.44021	2.48725
10.9783	9.14688	2.50334		5.25651	4.78098	2.49534		1.84263	1.9756	2.49534
9.78908	7.96324	2.08636		5.54626	5.40174	2.52251		1.89701	1.82253	2.52251
10.4367	7.89236	2.73552		5.31193	4.77475	2.71716		2.02603	1.95167	2.44638
9.86016	8.06695	2.66263		6.42694	5.73106	2.39447		1.63089	1.52207	2.39447
10.0089	8.23981	2.44615		5.66173	5.15798	2.69807		1.67642	1.56562	2.69807
9.2383	7.66861	2.49183		5.3841	4.23493	2.7219		1.73007	1.61078	2.7219
10.4736	8.40011	2.52209		5.76307	5.02835	2.43935		1.84189	1.85271	2.43935
10.2518	8.14533	2.34175		6.10924	5.86665	2.39445		1.90306	1.82115	2.39445
10.1228	8.18696	2.44941		5.34089	4.52718	2.48361		1.75945	1.65824	2.48361
11.1209	9.10379	2.54605		5.9052	5.30288	2.61854		1.45425	1.3544	2.61854
10.4175	8.27215	1.19187		5.52766	4.81423	2.3925		2.02864	1.94558	2.3925
11.4608	9.09416	2.5808		5.54543	4.69797	2.67026		2.00316	1.99436	2.67026
10.4236	8.92807	1.55795		5.89237	5.32965	2.67125		1.88254	1.87444	2.67125
9.6835	7.85783	2.62039		4.80352	4.5851	1.82331		1.67369	1.57271	1.82331
9.87438	8.27263	2.66488		5.54042	5.21613	1.79692		1.64196	1.40103	2.18132
10.3392	8.5788	2.3995		5.64277	4.99887	2.71376		1.73494	1.69002	2.71376
9.79036	8.62563	2.69531		5.41517	4.37693	2.69622		1.99383	1.80566	2.69622
10.3216	8.81279	2.20846		5.52782	4.74905	2.7047		2.19004	2.18594	2.7047
10.0213	8.50388	1.81706		5.55162	4.83446	1.72638		1.69954	1.65112	1.72638
9.88469	7.71415	2.39693		5.5987	5.02141	1.94227		1.91922	1.84721	1.94227
10.5717	9.33025	2.38854		6.04349	5.91474	2.15311		1.55177	1.46207	2.15311
11.6401	9.24106	2.69933		5.74139	5.61186	2.4436		1.72944	1.70408	2.4436
9.67383	9.35453	2.67791		5.1903	5.05926	1.73535		1.78334	1.70072	1.73535
9.18017	7.12796	2.49919		5.05504	4.44885	2.5158		1.9209	1.88857	2.5158
9.33135	8.17883	2.19395		5.36856	4.80488	2.45779		1.7513	1.65242	2.45779
9.61378	7.56375	2.2789		5.8537	5.13438	2.72438		1.5219	1.50115	2.72438
9.42684	8.70003	2.54252		5.99379	5.38867	2.11897		1.71928	1.67445	2.54942
10.133	7.99498	2.58407		5.24749	4.74979	2.32586		1.82793	1.66505	2.32586
10.1873	8.90489	2.70568		5.29387	4.74838	2.6768		1.59709	1.46563	2.6768
8.96525	6.52757	2.13999		5.58941	4.79131	2.53876		1.79219	1.89479	2.53876
11.5905	9.92359	2.68039		6.20443	5.74263	2.30086		1.92351	1.93889	2.30086
10.1483	8.39739	2.40089		6.00705	5.87006	1.58692		1.87217	1.87243	1.58692
10.8858	8.62509	2.12564		5.57624	4.88618	2.56469		1.59277	1.62622	2.56469
9.95147	7.97355	1.36738		5.09359	4.6097	2.32409		1.90809	1.88522	2.32409
10.383	8.89135	2.54228		5.76533	5.0159	2.73832		2.07734	1.92051	2.73832
9.93185	7.55783	2.66537		5.73031	5.34537	2.15751		1.77375	1.73807	2.15751
10.0946	7.87741	2.30313		5.49317	5.03505	2.59315		1.65257	1.5568	2.59315
9.86917	8.35341	1.99653		5.76174	5.21414	2.64167		1.58168	1.4645	2.64167
8.6406	7.31386	2.42549		5.15649	4.6232	1.33826		1.7875	1.78739	2.72117
10.2229	8.14539	2.4503		5.90391	4.80985	2.65263		1.60741	1.58579	2.65263
12.1047	9.03629	2.61785		5.49521	4.83508	1.01048		1.49907	1.5755	1.01048
10.1495	8.16815	2.2571		5.79861	4.74065	2.28552		1.55248	1.51399	2.28552
10.8332	8.59075	2.45144		5.22108	4.75652	2.2744		1.80733	1.66309	2.2744
12.1912	9.60099	2.60061		5.77234	5.03834	2.54263		1.75683	1.68886	2.54263
10.4448	8.81095	2.69516		5.51089	4.64744	2.52708		1.76153	1.67856	2.52708
10.6538	9.11871	2.289		5.87361	5.28867	2.40806		1.94828	1.89583	2.40806
10.1288	8.33195	2.73781		6.2187	5.56241	2.57387		1.94541	2.02236	2.57387
10.3633	8.10038	2.5361		5.93551	5.08535	2.44608		1.62145	1.57107	2.44608
9.88379	7.81992	2.09861		5.71722	5.53832	2.69882		1.75909	1.61738	2.69882
10.3878	7.88519	2.35373		5.70751	5.08535	1.18537		1.538	1.49839	1.18537
8.21169	6.65334	2.61903		5.43202	4.74092	2.5818		1.35123	1.36213	2.07594
10.4266	8.08306	2.27454		5.46073	4.48992	1.88604		1.57477	1.60262	1.88604
12.254	10.2486	1.68771		5.34178	4.98729	1.93069		1.69704	1.56448	1.93069
11.4312	9.28026	1.71624		5.17259	4.5644	2.73939		1.97627	1.97024	2.73939
10.4392	8.73948	2.67424		5.30827	4.43278	2.61004		1.45981	1.47316	2.61004
9.39129	7.27319	2.52754		5.75489	4.58699	2.36454		1.49848	1.48452	2.36454
9.61043	7.89988	2.67616		5.94482	5.78954	2.73424		1.79446	1.66763	2.73424
9.71126	7.61171	2.3787		5.22613	4.6633	2.5312		1.29441	1.18862	2.5312
9.93615	7.86296	2.03732		5.41267	4.80368	0.737924		1.50249	1.32779	0.737924
9.19685	7.07793	2.2541		5.86549	5.11778	1.79108		1.56358	1.63849	1.79108
10.3692	8.22475	2.29787		5.02815	4.21372	2.29618		1.95272	1.99127	2.29618
10.9013	8.96772	2.25609		5.16553	4.89199	1.34668		1.98289	2.01461	1.34668
9.52027	7.44432	1.03004		5.63299	4.80593	2.3139		1.90419	1.89136	2.50135
9.446	7.3341	1.8219		5.92005	5.09514	1.74468		1.72742	1.73225	1.74468
10.2434	8.41328	0.954783		5.59264	5.5523	1.94774		1.88034	1.83586	1.94774
11.32	9.4341	1.69513		5.85398	5.22146	2.53533		1.89809	1.89699	2.53533
9.56294	8.08726	2.55338		5.50872	5.20089	2.48269		1.58013	1.62981	2.48269
9.65541	7.89367	2.37107		5.49259	4.87432	2.48679		1.97073	2.03472	2.48679
10.1379	7.50705	2.74012		5.89021	5.88801	2.14741		1.95423	1.86759	2.14741
10.5767	7.89598	2.47733		5.4638	5.21447	2.47728		1.58413	1.51928	2.47728
11.0445	9.74952	2.36851		5.29614	4.56589	2.73431		1.47828	1.44321	2.73431
9.64844	7.81204	2.35648		6.00367	5.53394	2.4334		1.03762	1.05369	2.4334
9.94387	8.4662	1.52633		5.50915	5.06308	2.18406		1.63287	1.62624	2.18406
9.59122	7.71823	0.388723		5.2361	4.50735	1.78512		1.52134	1.54248	1.78512
9.86951	7.98275	2.70264		5.46524	4.84809	1.70089		1.48563	1.44959	2.2097
11.395	8.58838	2.48281		4.70925	4.01312	2.68982		1.48919	1.34306	2.68982
10.9645	9.47225	2.42964		6.22834	5.45275	2.68197		1.73251	1.62101	2.68197
9.31923	8.16098	2.49473		5.60558	4.74382	2.08195		1.57218	1.52232	2.08195
11.1605	8.84883	2.69761		5.61732	4.98323	2.62827		1.57106	1.49497	2.62827
10.7331	8.34627	2.64436		5.4673	4.67712	1.91688		1.57668	1.48997	1.91688
10.086	7.87994	2.43317		5.64787	5.05754	2.58388		1.69228	1.7103	2.58388
9.29551	7.71186	2.73988		5.46023	4.74838	2.5806		1.89126	1.94035	2.5806
10.3331	9.59649	2.57622		6.04757	4.8189	2.44613		1.73816	1.73066	2.44613
9.95269	7.67442	2.47503		5.85828	5.91514	2.47468		1.53336	1.49536	2.47468
9.58465	8.56156	2.36904		5.16847	4.59671	2.73075		1.46074	1.3739	2.73075
9.89997	7.57041	2.38669		5.86124	5.24311	1.75471		1.98805	1.92794	1.75471
10.6274	7.38946	2.65547		5.45339	4.59009	2.22454		1.27906	1.18963	2.27515
10.107	8.68893	2.33552		5.18235	4.59248	2.4336		1.50312	1.44468	2.4336
11.1742	9.36323	2.37332		5.49031	4.83907	2.2916		1.72013	1.56223	2.2916
10.1089	7.77511	2.6247		5.90891	5.23672	1.94738		1.82206	1.80958	1.94738
9.02959	7.98595	2.20931		5.48575	4.53648	2.41329		1.81992	1.75264	2.41329
9.64146	7.53913	2.57462		5.35401	4.69097	2.60683		1.56688	1.41603	2.60683
10.219	8.71085	2.65774		5.83156	4.92104	2.70761		1.84261	1.82883	2.70761
11.0773	8.7374	2.64091		5.38015	4.51733	2.71643		1.60275	1.53855	2.71643
11.2548	10.0563	2.66059		5.60166	4.82591	2.14251		1.38098	1.2399	2.14251
10.9129	8.91798	2.60166		5.72323	5.00731	2.46336		1.8686	1.77291	2.46336
9.77497	7.95542	1.71361		5.66508	4.7308	2.6375		1.98797	1.92605	2.6375
9.89472	8.0022	2.67584		5.71911	4.96152	2.30061		2.00575	1.99799	2.30061
9.70334	8.43295	2.6985		5.96163	6.10979	2.57392		1.70883	1.67742	2.37573
11.6616	9.54536	2.47405		5.61993	5.23612	2.11234		1.79205	1.72167	2.11234
11.7802	10.4722	2.49275		5.06785	4.109	1.86496		1.48086	1.35195	1.86496
10.933	8.55755	2.54789		5.64482	5.48289	2.53726		1.80697	1.73709	2.53726
10.7592	8.75434	2.4535		5.49077	5.21157	1.45612		1.80555	1.71027	1.45612
12.0437	10.1152	1.49787		5.9836	5.04707	2.61022		1.6927	1.61477	2.61022
9.95918	8.30678	2.61805		5.59486	4.96798	2.35878		2.02536	1.93696	2.35878
10.3568	8.50182	2.37471		5.65487	4.88187	2.52373		1.47427	1.32143	2.52373
9.66028	7.04827	2.3836		5.27158	4.29226	0.822933		1.57772	1.46451	0.822933
9.98427	7.92032	2.41735		5.725	5.23552	2.53241		1.54342	1.49288	2.53241
10.2145	9.05435	2.15425		5.90456	5.12599	1.84655		1.66345	1.56865	1.84655
10.2038	8.63725	2.69294		5.47294	4.53974	2.53951		1.89921	2.00425	2.53951
11.4362	9.04602	2.59668		4.87254	4.66581	2.53762		2.02408	1.97862	2.71838
11.2254	8.3817	2.6401		5.22869	4.47368	2.65103		1.48119	1.46653	2.65103
10.8326	8.83516	2.63971		5.14398	4.65598	2.67109		1.67813	1.6303	2.67109
9.82489	8.00286	2.70119		5.6122	5.08649	2.64226		1.78737	1.64895	2.64226
10.1427	8.08314	1.79426		5.85437	5.20276	2.26449		1.7986	1.71305	2.26449
10.5495	8.57667	2.2843		5.65844	4.63484	2.08601		2.02177	1.96057	2.08601
10.4907	8.70532	2.732		5.83632	5.43491	0.582222		1.8506	1.88391	0.582222
10.3629	7.66895	1.89095		5.73748	5.3846	2.63801		1.75477	1.7146	2.63801
11.4709	8.94224	2.2777		5.59222	5.06801	2.68877		2.04811	1.91083	2.68877
10.6526	7.97319	2.15025		5.43767	5.14045	2.28094		1.6056	1.53098	2.28094
8.19226	6.38029	2.61156		5.60391	4.96719	2.61822		1.70643	1.62677	2.61822
11.2224	8.37187	2.23944		5.54899	4.72786	2.31884		1.7889	1.7448	2.31884
9.67211	7.77015	0.954093		6.16499	5.21681	1.61475		1.56455	1.5392	2.42661
10.1324	8.14044	2.38226		5.5658	4.80864	2.32557		1.75804	1.77567	2.32557
10.0956	7.96329	2.71929		5.38065	4.80117	2.4339		1.68709	1.64362	2.4339
10.318	8.70553	2.579		5.17398	5.05668	2.5626		1.73969	1.64943	2.5626
10.3575	8.5607	2.29505		5.84324	5.09056	1.71165		1.90538	1.96036	1.71165
11.0842	9.46365	2.43428		5.27999	4.55197	2.0744		2.15409	2.18001	2.0744
10.5336	7.87496	2.12674		6.19774	5.81516	2.63661		1.82117	1.72705	2.63661
11.9751	11.0841	0.864736		5.50974	4.74688	2.56783		1.81158	1.79532	2.56783
11.4581	9.49249	2.69733		5.66033	4.85049	2.57368		1.7093	1.64623	2.57368
9.64518	7.17745	2.02746		5.46635	5.40817	2.28238		1.87057	1.77928	2.28238
10.2293	8.62271	2.6853		5.893	5.56651	2.20727		1.56205	1.53639	2.20727
9.21802	7.13105	2.31125		5.76715	5.77579	2.73432		1.83787	1.69108	2.73432
10.3454	8.65307	2.12143		5.8067	5.32617	2.34353		1.7856	1.72573	2.61084
10.6923	8.33688	2.51074		5.44106	4.73625	2.48774		1.55887	1.4912	2.48774
9.04932	7.43827	1.21757		5.61595	5.00494	1.46108		1.52747	1.56257	1.46108
11.333	9.28413	1.34338		5.8946	5.12828	2.7026		1.57684	1.51399	2.7026
10.032	8.19254	2.4126		6.04274	5.7376	2.72934		1.58783	1.60076	2.72934
10.162	8.30402	2.31973		5.06242	4.39046	2.13665		1.71072	1.6822	2.13665
10.3708	8.47842	2.70117		5.95876	4.70991	2.24314		1.49805	1.43154	2.24314
10.4843	7.89672	2.18161		5.96962	4.76258	1.67211		2.12729	2.15894	1.67211
9.92343	8.78915	2.59763		5.25343	4.66909	1.801		1.64637	1.65122	1.801
10.5536	8.88706	2.58437		5.54403	4.80359	2.61759		2.03254	1.97497	2.61759
10.9852	9.53281	2.71807		5.95719	5.75625	2.41882		1.51254	1.53083	2.41882
10.2628	7.92753	2.24188		5.67868	5.1242	2.53507		1.46517	1.39155	2.53507
10.3852	7.18576	1.86127		5.73038	4.91515	2.73006		1.94004	1.76586	2.05591
10.258	8.22508	2.71722		6.17046	5.31445	2.04394		2.10714	2.00043	2.04394
10.0919	7.89152	2.00765		6.05974	5.82163	2.58084		2.06284	2.01818	2.58084
11.3541	9.11824	1.55672		5.19344	4.42047	1.9236		1.68508	1.55026	1.9236
9.64069	7.73386	2.592		5.96845	5.1611	2.65073		1.35213	1.29347	2.65073
9.09214	7.83506	2.50815		5.18616	4.75094	2.70387		1.81149	1.80343	2.70387
10.1192	8.12554	2.00709		5.80678	5.21273	2.29204		1.92262	1.88063	2.29204
10.1198	8.12022	2.20912		5.97373	5.37565	1.96847		1.25629	1.2369	1.96847
10.9653	8.53551	2.6389		5.88153	5.82599	2.03514		1.56216	1.52923	2.03514
10.548	8.8855	2.26064		5.55888	4.72672	2.03778		1.85337	1.90116	2.03778
9.2006	7.83305	2.47657		4.96281	4.39398	2.33872		1.71604	1.61981	2.33872
10.3333	8.87678	2.70775		5.60106	5.12681	2.4086		2.12537	2.07799	2.4086
9.95998	8.40915	2.70115		5.67607	5.08062	2.54689		2.29996	2.32457	1.88821
9.68774	8.48464	2.63145		5.64676	4.53238	2.73013		2.11573	2.12954	2.73013
10.5205	8.18498	2.46143		5.80841	5.14282	1.84097		1.73699	1.55899	1.84097
9.58213	8.21132	2.5913		5.5829	4.94234	2.05257		1.50632	1.53021	2.05257
10.174	7.69153	2.67606		5.59293	5.08741	2.70977		1.82834	1.73618	2.70977
10.695	8.81958	1.52514		6.10267	6.45587	2.00938		1.85839	1.90039	2.00938
9.47012	8.14948	1.62146		6.356	6.5383	2.50459		1.53193	1.36175	2.50459
10.1905	7.91872	2.1974		6.40181	5.79883	2.37417		1.7531	1.63031	2.37417
10.825	9.9243	2.27277		5.44572	5.83321	2.46132		1.88827	1.80566	2.46132
10.0702	7.78017	2.67056		5.39541	4.7236	2.6958		1.29557	1.19464	2.6958
10.0294	7.90473	2.7048		5.93427	5.45132	2.71516		2.18482	2.04557	2.71516
9.62391	7.85941	2.44407		6.04616	5.56622	2.62503		1.64968	1.63687	2.62503
10.3113	7.98442	2.68226		5.47457	5.30281	2.29669		1.88865	1.8841	2.62907
9.52535	8.22036	2.56183		5.63252	5.18665	2.53141		1.87344	1.72413	2.53141
9.88395	7.92602	1.00768		5.71323	5.49842	2.60376		1.56122	1.44213	2.60376
10.3099	8.34442	2.4526		5.81295	4.91301	2.10494		1.34483	1.33432	2.10494
10.1528	7.36231	2.03983		5.86943	6.09114	2.58061		1.54038	1.54777	2.58061
10.5012	8.26817	2.28846		5.62986	4.87153	2.22958		1.49334	1.43315	2.22958
9.70237	7.85509	1.66308		6.42865	5.06231	0.892406		1.60774	1.50334	0.892406
9.21395	8.03694	1.94878		5.7648	5.0222	2.69767		1.57591	1.53109	2.69767
10.8879	8.68542	2.46901		5.88003	5.42851	2.73787		1.44645	1.48418	2.73787
10.2976	9.05803	2.59396		5.05032	4.63801	2.6544		1.55926	1.50094	2.6544
9.78023	8.32798	2.69091		5.49958	4.39171	1.1409		1.70733	1.61751	1.1409
9.12641	7.42141	2.52807		6.02917	5.15139	2.05704		1.79133	1.70361	2.05704
10.6247	8.82288	2.26254		5.29549	4.8207	2.2296		1.43943	1.37676	2.52269
10.2715	8.48564	2.12098		5.84574	5.04942	-0.0453234		1.43436	1.45261	-0.0453234
10.4227	7.22516	2.06971		4.9447	4.5686	2.58846		1.53803	1.38862	2.58846
9.50927	8.36541	2.66157		6.03341	5.07728	2.7342		1.76731	1.71155	2.7342
9.77487	8.09789	1.94369		5.52504	4.67918	2.72911		1.7427	1.68107	2.72911
9.93834	8.05235	2.63782		4.94574	4.28313	2.32394		1.48562	1.36877	2.32394
10.1406	8.62823	2.32987		5.6176	4.70191	1.65635		1.79466	1.66747	1.65635
10.5226	8.97357	2.32965		5.38798	4.75619	1.98965		1.81368	1.67742	1.98965
10.6637	9.34498	2.02492		5.97353	5.28461	2.6205		1.76521	1.70461	2.6205
9.96163	8.63486	2.22194		5.77859	4.85457	1.46042		1.67115	1.52951	1.46042
9.55524	8.11571	1.49926		5.77343	4.93462	2.42838		1.89154	1.88684	2.42838
10.6374	9.04571	2.22008		5.62157	5.08263	2.59965		1.98438	1.98498	2.59965
8.77871	7.23885	2.64278		5.69938	5.07426	2.39238		2.01843	1.87494	2.62522
10.7736	9.18116	2.61666		5.6415	4.84927	2.66496		1.74153	1.6268	2.66496
11.3698	9.91385	2.7381		5.53067	4.62492	1.99756		2.18062	2.05043	1.99756
9.85974	8.73663	2.18656		6.14873	5.32414	2.45911		1.51444	1.45043	2.45911
10.4904	8.02656	2.65993		5.85898	5.92331	2.64871		1.56483	1.57881	2.64871
10.4656	8.17374	2.12101		5.58713	5.3242	2.27378		1.52594	1.43005	2.27378
10.5916	8.56415	2.08413		5.71844	4.99883	2.7032		1.40169	1.28161	2.7032
8.67266	7.92878	2.50725		5.96973	5.16448	1.48757		1.93097	1.93234	1.48757
8.98915	7.70947	2.65493		5.95551	5.62112	2.50053		1.94646	1.9223	2.50053
10.0893	7.79143	2.73361		5.47004	4.48805	2.25011		1.91264	1.96246	2.25011
10.6098	8.66351	2.70117		5.28988	5.70663	2.50018		2.08805	2.00098	2.50018
9.73919	8.43346	2.43695		5.77172	5.21796	1.96503		1.3679	1.29814	1.96503
9.9913	7.99637	2.5858		5.27833	4.35532	2.67517		1.97103	1.84437	2.54497
9.18038	6.81799	1.93823		6.5051	6.49799	1.06915		2.04352	1.88774	1.06915
10.5157	8.59814	2.7115		5.82487	4.94308	2.63763		1.70427	1.67989	2.63763
8.72184	7.90326	2.70529		5.96039	5.11275	2.62117		2.02299	1.90479	2.62117
8.58799	7.40112	2.3416		5.73436	4.51151	1.89468		1.61254	1.51704	1.89468
10.3982	8.50782	2.21329		5.9962	5.19305	2.72758		1.47997	1.45393	2.72758
10.2485	8.05146	2.68748		5.12841	4.55275	2.45148		2.00125	1.96833	2.45148
9.75576	7.86592	1.57532		5.63814	4.56103	2.61993		1.98939	1.97199	2.61993
9.54725	7.72824	1.31504		6.16005	5.19541	2.04024		1.88653	1.86983	2.04024
9.71071	7.89397	2.29263		5.03657	4.80892	2.72984		1.93981	1.93666	2.72984
8.82754	7.84348	2.51413		6.02874	5.54769	2.43547		1.80729	1.76077	2.43547
11.5226	9.38348	2.63263		5.68271	5.06845	2.35959		1.52734	1.50938	2.35959
11.0354	8.18619	2.53601		5.89753	5.81114	1.73841		1.76448	1.63187	2.26716
9.65906	7.49117	0.693832		5.92793	5.15841	2.73278		1.86097	1.79428	2.73278
9.80534	8.65838	2.6137		5.39668	4.74142	2.69729		2.34755	2.2724	2.69729
10.6029	8.60222	2.52334		5.80015	5.87195	2.43919		1.68262	1.66912	2.43919
9.52617	7.82224	2.73438		5.55895	5.40708	2.63003		1.52715	1.46107	2.63003
10.0383	7.84184	2.04117		5.73422	5.37166	2.42658		2.04135	1.98767	2.42658
10.4918	8.52025	2.50296		5.35135	4.54386	2.52204		1.79917	1.65482	2.52204
9.49026	8.68121	2.72505		6.34031	5.99173	2.22508		1.86917	1.85203	2.22508
11.6524	10.3947	2.15796		5.337	4.82518	2.40371		1.74745	1.68775	2.40371
11.5673	8.89085	2.5063		5.3765	4.70466	2.19437		1.72847	1.62357	2.19437
9.28206	7.57707	2.33964		6.05205	5.58588	2.61773		1.76888	1.70058	2.61773
11.2819	9.35049	2.49377		5.8863	5.50197	2.6714		1.76145	1.68688	2.6714
9.75919	7.73876	1.92278		6.44766	6.21709	2.40183		2.06389	1.98	2.50017
11.2785	10.3085	2.4759		6.04598	5.23865	2.35938		1.43459	1.41256	2.35938
10.4403	8.6165	2.45742		5.10546	4.39663	2.71398		1.94654	1.98597	2.71398
11.4678	9.00929	2.459		6.2924	5.66868	1.49018		1.7407	1.54552	1.49018
9.54319	7.64489	2.67287		5.83975	5.09246	2.60224		1.7022	1.5134	2.60224
9.73211	7.87161	2.58592		5.82217	5.4845	2.35472		1.80429	1.85399	2.35472
9.2205	7.78151	2.66404		5.52592	4.79611	2.60537		2.23891	2.13089	2.60537
10.4057	7.95527	2.71847		5.78118	5.20083	2.52924		1.81048	1.67324	2.52924
10.7801	8.29305	2.59241		5.90495	5.14058	2.54529		2.21679	2.22399	2.54529
11.1739	8.79948	2.5932		5.7788	4.88196	2.14439		1.96466	1.78522	2.14439
9.77581	7.97373	2.40894		5.56726	5.31345	2.50334		1.50762	1.49708	2.50334
9.94483	7.99739	2.33427		5.29736	4.52293	2.08636		2.31726	2.16934	2.08636
8.93081	7.91662	2.63325		5.59941	5.36259	2.70066		1.50825	1.44111	1.74709
10.1993	7.86169	2.5073		5.38265	4.88336	2.66263		1.57176	1.4657	2.66263
10.4778	8.21048	1.93542		5.89458	5.10643	1.49494		1.89182	1.77235	1.49494
11.0113	7.90468	2.66768		5.80201	5.83463	2.49183		1.74988	1.70088	2.49183
10.5908	8.54424	2.18663		6.02618	5.6481	2.52209		1.73552	1.68184	2.52209
11.0705	9.89175	2.444		5.37451	4.63013	2.34175		1.55583	1.4372	2.34175
9.47897	7.23603	2.67291		6.42817	6.23883	2.44941		1.88824	1.79203	2.44941
10.5327	9.03954	2.13909		5.91163	5.6537	2.69979		1.63994	1.50461	2.69979
10.144	8.93836	2.56612		5.28101	5.27139	1.91967		1.72488	1.71877	1.91967
9.63632	7.70163	2.52599		6.13195	5.14518	2.5808		1.5241	1.4719	2.5808
9.97633	7.94638	2.58984		6.12103	5.84934	1.55795		1.5135	1.35217	1.55795
10.5955	8.13486	2.58018		5.55673	4.73127	2.62039		1.98448	1.93632	2.62039
9.5645	7.86981	2.5111		5.36242	4.53693	1.80723		1.85688	1.83866	2.49956
10.4799	8.06304	2.09052		5.2865	4.75031	2.3995		1.63472	1.62124	2.3995
9.60744	7.36326	1.89713		5.45327	4.73848	2.0968		2.12025	2.14911	2.0968
9.87097	7.59148	2.50327		6.10543	5.52406	2.20846		2.06158	1.87167	2.20846
10.8174	9.07855	1.9046		5.43774	4.89479	1.81706		1.71826	1.65494	1.81706
10.3096	8.00167	2.60105		5.61327	4.98987	2.39693		1.77471	1.65773	2.39693
10.6741	8.79934	2.22492		5.33037	4.63287	2.38854		1.58266	1.54345	2.38854
10.0645	8.56015	2.19282		5.43991	4.84258	2.60565		1.7384	1.7111	2.60565
10.3434	8.98872	2.16074		5.1723	4.81853	2.39998		1.73962	1.54153	2.39998
9.47538	8.22833	2.31361		5.63352	5.11883	2.49919		1.56555	1.45152	2.49919
9.69014	8.02599	2.39365		5.98592	5.35069	2.19395		1.81972	1.77471	2.19395
10.5227	8.16873	2.69201		6.00332	5.44703	2.2789		1.65632	1.55396	2.2789
11.0069	9.16328	1.92344		6.18736	5.82801	2.26619		1.69834	1.7068	2.68958
9.70328	8.5438	2.4693		6.11855	5.30411	2.58407		1.69349	1.71987	2.58407
9.23062	7.85944	1.95173		5.82213	5.14593	2.67136		1.68356	1.62541	2.67136
8.68432	7.63655	1.41471		5.41271	4.94243	2.13999		1.52957	1.49351	2.13999
11.5302	10.6361	2.41407		5.69193	4.96214	2.68039		1.86275	1.76282	2.68039
10.9539	8.6318	2.32707		5.8803	5.1709	2.40089		1.9111	2.02457	2.40089
10.6588	8.84576	2.6713		5.53942	4.99145	2.12564		1.8322	1.72141	2.12564
9.33737	7.60365	2.20875		5.80368	5.03459	2.57617		1.62532	1.55834	2.57617
9.22392	8.04652	1.91203		5.83268	4.99961	2.4673		1.87752	1.72475	2.4673
10.1401	8.20356	1.93193		5.45651	4.75555	2.66537		1.92242	1.94984	2.66537
9.73398	8.07327	2.37867		5.78389	5.52186	2.30313		2.07394	1.96177	2.30313
10.4413	8.92152	2.69034		5.80915	4.92706	1.99653		1.84479	1.864	1.99653
11.2109	9.07062	2.19815		5.90901	5.37869	2.69795		1.67316	1.62808	2.62621
9.44411	8.3027	2.26674		6.06841	5.40418	2.4503		1.76802	1.79245	2.4503
9.29261	7.86828	1.75082		5.43349	4.92868	1.51683		1.43085	1.42671	1.51683
9.82769	8.0704	0.321971		5.69796	5.27962	2.2571		1.97659	1.82761	2.2571
9.84984	7.99779	2.33372		5.77261	4.89729	2.45144		1.89157	1.80842	2.45144
10.0389	8.04656	2.58668		6.17756	5.58097	2.60061		1.9006	1.8437	2.60061
9.42249	7.87712	2.67734		4.79419	4.4528	2.69516		1.51163	1.4588	2.69516
12.2288	10.1406	2.35528		5.65737	4.7811	2.45342		1.82372	1.75404	2.45342
10.9632	9.24992	2.22695		6.42332	6.42935	1.01696		2.01663	1.92539	1.01696
10.1832	8.96246	1.54741		6.1757	5.32829	2.5361		1.74167	1.78307	2.5361
9.9819	9.27707	2.44069		5.99332	5.12621	2.09861		1.57519	1.4465	2.09861
10.6583	8.67495	2.26551		6.06292	5.74008	2.35373		1.67279	1.48554	2.35373
10.5269	8.9359	1.57626		5.99058	5.42831	2.70959		1.44553	1.38195	2.71843
10.5687	8.37256	2.33611		5.58605	4.54977	2.27454		1.83665	1.82986	2.27454
10.7689	9.30219	2.297		6.18608	5.35221	0.974677		1.86853	1.74249	0.974677
9.99726	9.06391	2.05545		6.17415	5.06386	1.71624		1.8076	1.80963	1.71624
10.8694	8.28953	2.26964		5.78671	5.11882	2.67424		1.73639	1.64372	2.67424
9.77775	8.73579	2.4016		6.17404	5.74366	2.52754		1.47777	1.34286	2.52754
9.03911	8.22783	2.70988		5.6849	5.54316	2.67616		1.55159	1.43866	2.67616
10.3231	8.73754	2.68659		4.83886	4.22838	1.45984		1.72362	1.66986	1.45984
10.6093	8.98728	2.57324		6.36875	5.70907	2.42193		1.58845	1.6114	2.42193
9.93262	8.02642	2.28912		5.32362	4.89154	2.2541		1.95559	1.93345	2.2541
9.67138	7.75089	1.65142		6.05811	5.04677	2.29787		1.41026	1.32983	2.29787
10.1768	9.20267	2.39414		5.5711	5.29935	2.25609		2.13116	2.04982	2.25609
10.0163	8.16657	2.28994		5.19109	4.73599	1.53024		1.84663	1.73379	2.68083
10.6892	8.76837	2.33079		5.45699	4.54212	1.8219		2.0457	1.89466	1.8219
10.2429	8.46652	2.52425		5.9114	5.17941	1.92892		1.75832	1.65493	1.92892
9.33999	7.63722	2.68993		5.71425	5.48245	1.69513		1.75704	1.67015	1.69513
9.30484	7.42114	1.86693		5.73265	5.22015	2.55338		2.15464	2.04965	2.55338
11.5172	9.48542	2.48928		5.85411	4.74329	2.37107		1.60429	1.43679	2.37107
10.0809	8.26685	1.81883		5.83853	5.14262	2.74012		1.72024	1.59802	2.74012
10.1562	7.99175	2.57856		5.24854	4.37179	2.59642		1.91742	1.84053	2.59642
10.9842	9.09723	2.46784		5.54106	4.77082	1.45053		1.61906	1.44315	1.45053
11.0768	10.2502	2.64377		5.5545	5.36053	2.35648		1.66898	1.66069	2.35648
10.454	7.71103	2.59561		5.33502	4.83877	1.52633		1.58509	1.49606	1.52633
9.80622	7.95858	2.69001		6.09237	5.57494	0.388723		1.27464	1.20624	0.388723
9.93228	7.84888	2.43697		4.96953	4.29216	2.35104		1.65657	1.57232	2.49193
10.77	8.65408	1.68875		6.06087	5.39505	2.48281		1.56436	1.56143	2.48281
9.66586	7.65835	2.66973		6.03363	5.30875	2.11548		1.43773	1.40418	2.11548
11.231	9.07188	1.94015		5.66335	5.04075	2.49473		1.73955	1.56519	2.49473
9.75707	7.87144	2.23518		5.41596	4.89742	2.69761		2.01846	1.9323	2.69761
10.0056	8.0756	-0.25189		5.37136	4.9117	2.64436		1.70356	1.62709	2.64436
10.3712	8.87061	2.06228		5.67102	5.03026	2.43317		1.62847	1.56246	2.43317
9.53592	8.24513	2.27572		5.6598	5.06932	2.06276		2.05	1.9997	2.06276
9.52471	8.59882	2.51415		5.46003	4.9994	1.64122		1.80448	1.5612	1.64122
8.37033	8.50037	2.07246		5.69242	5.34456	2.47503		1.86038	1.77292	2.47503
9.09038	8.23146	2.7222		5.48116	4.49675	2.36904		1.52393	1.46204	2.36904
10.0537	8.27361	2.71109		5.55004	5.01553	2.38669		1.89648	1.71224	2.38669
10.3204	7.91145	0.927545		5.00984	4.41788	2.37657		1.85408	1.85018	2.24802
10.6664	8.79866	2.39784		5.79574	5.35115	2.33552		1.69372	1.62087	2.33552
10.1857	7.41304	2.0303		5.63881	5.55614	2.52199		2.03224	1.88501	2.52199
10.956	10.7893	2.04756		5.25404	4.66946	2.6247		1.51793	1.50961	2.6247
10.3344	9.2145	2.68265		5.72995	4.96963	2.20931		1.68162	1.70309	2.20931
9.83274	8.36881	2.35604		6.22973	6.05115	2.57462		2.19438	2.17415	2.57462
10.1168	9.01188	2.15271		5.5971	4.62707	2.65774		1.67467	1.62649	2.65774
10.5445	9.03746	1.95879		5.70422	5.10768	2.73007		1.7604	1.72643	2.73007
10.229	8.19916	2.6949		5.75357	5.5776	1.90743		1.36503	1.2377	1.90743
10.1249	8.57482	2.37041		5.54316	4.68447	2.60166		1.72629	1.70116	2.60166
9.96353	8.16563	2.62501		5.5446	5.2421	1.71361		1.43932	1.37678	1.71361
9.78734	8.07057	2.4452		5.7941	5.88928	2.67584		1.62615	1.4461	2.67584
10.5646	9.12504	2.63939		5.60191	4.9407	2.53889		1.51008	1.59286	2.67058
10.5311	8.53014	2.58093		5.95614	4.901	2.47405		1.93511	1.7994	2.47405
10.6408	8.44698	1.6888		5.72559	5.30517	2.65432		1.65084	1.54672	2.65432
11.1841	7.67679	2.6401		6.02305	5.39495	2.54789		1.9091	1.77477	2.54789
10.9113	8.18383	2.11933		5.74511	4.67231	2.4535		1.68667	1.62451	2.4535
10.3118	8.32073	2.22257		5.31123	4.52536	1.49787		1.76162	1.64558	1.49787
10.5431	9.07957	1.7862		5.74638	5.47182	2.61805		1.01946	1.00088	2.61805
9.59343	8.01237	2.70314		5.49878	4.75817	2.25612		1.61098	1.50976	2.25612
9.31321	7.40617	2.57155		5.43296	4.38769	2.20652		1.44181	1.47619	2.20652
10.1523	7.95812	2.5484		5.92195	5.39749	2.41735		1.72454	1.7376	2.41735
9.94841	8.38047	2.64753		5.66203	4.62742	2.15425		1.62277	1.63479	2.15425
9.83424	7.67393	2.21412		5.79201	4.72472	2.69294		1.7498	1.66724	2.69294
10.0247	7.95592	2.52938		5.57216	4.82227	2.54573		2.03147	1.92469	1.43227
10.8708	8.62894	2.59522		6.04146	5.42669	2.6401		1.78068	1.70946	2.6401
10.6705	8.60653	2.14246		5.94439	5.46663	2.52268		1.81831	1.79305	2.52268
11.0146	9.6934	2.46385		5.9748	5.33004	2.70119		1.4664	1.43932	2.70119
10.3822	8.2734	2.19512		5.37407	4.63597	1.79426		1.72345	1.69223	1.79426
10.7373	8.83475	2.35236		5.78746	5.26355	2.2843		1.92712	1.94787	2.2843
9.96177	8.05127	2.02971		5.05581	4.30033	2.732		1.71034	1.64483	2.732
10.5229	8.08442	2.61706		5.565	4.85399	2.4731		1.63646	1.52183	2.4731
9.96803	8.38429	2.37603		5.1991	4.64439	1.97185		1.88206	1.91808	1.97185
8.9511	7.20198	2.71001		5.8021	5.32591	2.15025		1.44099	1.38218	2.15025
10.2083	8.76969	2.71262		6.16584	5.96399	2.61156		1.57119	1.52602	2.61156
10.1616	8.53684	2.54129		5.46319	5.11015	2.23944		1.57922	1.48725	2.23944
9.3027	7.90062	2.40137		4.77489	4.76696	2.34673		1.62861	1.55359	2.47312
10.1638	8.58846	2.60341		5.99444	5.43575	2.38226		1.55882	1.55376	2.38226
10.8463	9.07617	2.69897		5.7818	4.76861	2.35767		1.38157	1.35001	2.35767
11.1778	8.24649	2.27737		5.34196	4.74879	2.579		1.41501	1.31285	2.579
9.2167	7.8229	2.51673		5.02504	4.60191	2.29505		1.54411	1.47299	2.29505
11.7547	10.3693	2.72827		5.42774	5.22928	2.43428		1.75455	1.91151	2.43428
9.67501	8.02853	2.72354		4.92264	4.05365	2.12674		1.91748	1.84136	2.12674
10.6349	8.7482	1.68232		5.21637	4.51009	2.7289		1.48341	1.49032	2.7289
9.89566	7.60042	2.4262		5.63167	4.86561	2.63674		1.60043	1.54959	2.63674
11.0951	9.00025	2.3265		5.55381	5.11016	2.02746		1.85636	1.79945	2.02746
9.63206	7.86368	2.72489		5.45143	4.96616	2.6853		1.76489	1.81417	2.6853
9.96736	7.8995	-0.0615303		5.0737	4.51263	2.31125		1.94946	1.80665	2.31125
10.351	8.58187	2.55144		5.57407	4.98306	2.00303		1.66914	1.58463	2.42034
9.94424	8.53226	2.60021		4.99574	4.20565	2.51074		1.77538	1.71931	2.51074
9.9098	8.46478	2.48374		5.40779	4.88689	2.68224		1.45168	1.40475	2.68224
10.6807	8.99008	1.99546		6.25049	5.19414	1.34338		1.56754	1.54362	1.34338
9.39332	7.4843	1.61665		6.33773	5.42373	2.4126		1.65961	1.58271	2.4126
8.95623	7.6876	1.99205		5.4554	4.78966	2.31973		1.50751	1.40975	2.31973
11.2268	9.10891	2.48718		5.1954	4.53878	2.70117		1.89921	1.88314	2.70117
10.062	7.79552	1.54334		5.75491	5.16296	2.17868		1.5813	1.51717	2.17868
10.877	8.59607	2.68577		5.9319	5.20628	1.68931		1.90112	1.88416	1.68931
10.1061	8.3299	2.00404		5.61	5.10064	2.26064		1.79554	1.56185	2.26064
8.91191	7.85158	2.64655		5.76128	5.167	2.47657		1.84052	1.79556	2.47657
10.4776	8.95424	2.66101		5.97991	5.78886	2.70775		1.62188	1.50447	2.70775
10.468	8.87126	2.19262		5.79562	5.15681	2.48387		1.68645	1.62855	2.22033
10.6955	8.96108	2.34975		4.93573	4.55172	2.63145		1.80314	1.69639	2.63145
12.2035	10.6873	2.56223		5.8931	4.98014	2.29845		1.77732	1.79801	2.29845
9.6629	8.17389	2.41196		5.55083	4.88975	2.5913		1.76551	1.69761	2.5913
8.24341	7.80973	2.20734		5.47552	4.59387	2.67606		1.45413	1.45648	2.67606
10.5692	9.08317	1.78381		5.86761	5.35858	1.52514		1.53096	1.5406	1.52514
10.4487	8.84799	2.72893		5.48445	5.17803	1.62146		1.68358	1.61157	1.62146
10.4727	8.43334	2.56171		5.86222	5.35206	1.64675		1.61777	1.6094	1.64675
10.388	8.932	2.72987		5.15739	4.39467	2.71585		1.96472	1.9992	2.71585
9.84227	8.45397	1.99223		6.20237	5.59853	2.67056		1.87524	1.86206	2.67056
9.10979	8.06634	1.86711		5.59989	4.89943	2.7048		1.44688	1.44397	2.7048
10.0574	8.78531	0.650133		5.5612	4.91099	2.44407		1.5145	1.42702	2.44407
10.6027	8.98482	2.06287		5.58885	4.81525	2.41537		1.75638	1.74423	2.71684
10.5431	9.05336	2.67358		5.65479	5.26919	2.56183		1.6629	1.58624	2.56183
10.5869	9.24761	1.91399		5.49552	4.98589	1.7692		1.85305	1.82942	1.7692
10.741	8.52197	1.6018		6.02202	5.5514	2.4526		1.75027	1.63802	2.4526
11.0581	9.12569	1.4774		5.78502	5.17186	2.03983		1.77643	1.55318	2.03983
10.2169	8.05549	2.55262		5.1748	4.51336	2.28846		1.87719	1.79949	2.28846
10.9813	8.9102	1.48224		5.49373	4.58451	1.66308		2.06316	1.86089	1.66308
11.0988	9.20155	2.1231		5.83575	4.99028	2.40368		1.74295	1.7116	2.40368
10.7961	8.39344	2.56873		6.09684	5.41209	2.03054		1.79465	1.673	2.03054
11.1017	9.20858	2.47996		5.46615	5.05677	2.59396		1.35795	1.14946	2.59396
11.7526	9.08785	2.09595		5.76592	4.71846	2.69091		1.71496	1.66936	2.69091
10.1198	8.58012	2.47296		5.13284	4.35639	2.52807		1.70506	1.60215	2.52807
12.4335	9.88795	2.57006		5.60894	5.26487	2.30871		1.67299	1.71776	2.5598
9.784	7.99397	2.32805		5.91485	4.85556	2.12098		2.15087	2.1269	2.12098
10.8724	8.92982	2.30777		5.73238	5.14298	2.57824		1.75629	1.67584	2.57824
10.4018	9.5849	2.7162		5.82489	5.00385	2.66157		1.93919	1.90139	2.66157
10.0213	8.95437	2.56408		5.20219	4.69579	1.94369		1.47519	1.44151	1.94369
10.0711	7.67592	1.88414		5.45389	4.5566	2.63782		1.58404	1.61875	2.63782
9.30844	7.2425	1.87382		5.72457	4.86378	2.32987		2.038	2.00662	2.32987
11.491	8.68612	2.40888		5.72478	4.6496	2.66283		1.83048	1.75964	2.66283
10.2568	8.72128	2.55236		5.40563	4.40892	2.73906		1.92778	1.79207	2.73906
9.98555	7.69484	2.00769		5.15431	4.74417	2.22194		1.34889	1.2371	2.22194
10.6682	8.50727	1.52225		5.7561	4.98964	1.49926		1.63757	1.45163	1.49926
10.7424	8.44302	2.61698		5.7806	5.52082	2.22008		1.80606	1.7127	2.22008
10.1372	8.22882	2.44168		5.98158	6.19478	2.19304		1.77762	1.73572	1.81365
9.66982	8.23477	1.95549		5.77923	5.18496	2.61666		1.81718	1.77333	2.61666
9.27708	8.44226	2.6464		5.9264	5.38702	2.71851		1.74435	1.77887	2.71851
10.2313	7.93252	2.59081		5.30556	4.89421	2.18656		1.94741	1.83737	2.18656
11.2255	9.08458	2.69442		5.74967	5.61761	2.65993		1.65763	1.67436	2.65993
11.8365	9.19529	2.72075		6.19636	5.41688	2.12101		1.89354	1.78297	2.12101
11.5101	9.30276	2.13581		5.26357	4.18501	2.08413		1.5355	1.44966	2.08413
9.55897	8.46298	2.57377		5.61071	5.19467	1.71946		1.79936	1.73608	1.71946
9.42508	7.67209	2.58388		5.55062	5.13831	2.30865		1.82364	1.89042	2.30865
11.3282	8.98921	2.38242		5.564	4.84947	2.73361		1.65203	1.55412	2.73361
10.247	8.6493	1.8559		5.73532	4.91745	2.70117		1.83324	1.77939	2.70117
10.8674	9.08293	2.5405		5.67101	5.18647	2.43695		1.66247	1.59818	2.43695
9.526	7.87206	2.46507		5.48136	4.92324	2.51438		2.16488	2.12281	2.70093
9.17647	7.02097	2.59323		5.60523	5.03938	1.93823		1.63355	1.57406	1.93823
8.74826	7.11958	2.43046		5.8795	4.78824	2.5738		1.6544	1.72409	2.5738
10.231	8.75321	2.39439		5.75789	5.47037	2.70529		1.68494	1.70028	2.70529
9.56709	7.95246	1.72609		5.41789	4.97655	2.3416		1.88079	1.80553	2.3416
9.73751	8.29177	1.47435		5.93344	5.27589	2.21329		1.78611	1.67783	2.21329
10.2646	8.36534	2.5151		6.34624	5.6095	2.68748		1.89482	1.77839	2.68748
11.1091	10.432	2.73103		5.8022	5.0316	2.29852		1.82639	1.78182	2.29852
9.36424	8.32373	2.68117		6.28159	5.61669	1.99913		1.59469	1.45767	1.99913
10.1908	8.29999	2.47521		5.83108	5.01256	2.29263		1.65025	1.66191	2.29263
10.2059	8.49188	2.53708		5.69937	4.69518	2.51413		2.23762	2.22436	2.51413
9.49482	8.07168	2.67851		6.28002	5.257	2.63263		1.99666	1.87669	2.63263
8.77799	7.16971	2.10844		5.232	4.37606	2.39192		2.04338	1.97518	1.45625
10.1506	9.02787	2.28464		5.7225	5.25615	0.693832		1.74411	1.74799	0.693832
10.0932	8.15954	1.82228		5.60697	4.90332	2.66469		1.55285	1.53215	2.66469
10.0424	7.70559	1.86198		5.62739	5.01793	2.52334		1.52004	1.58991	2.52334
10.4884	8.78485	2.18449		5.61247	4.72269	2.73438		1.76902	1.64483	2.73438
10.322	8.85473	2.61116		5.34116	4.93145	2.04117		1.97244	1.75892	2.04117
10.5077	8.23238	2.62602		5.20818	4.8723	2.50296		2.07654	1.98039	2.50296
11.6125	9.30269	2.64189		5.86181	5.39657	2.68596		1.46532	1.46748	2.68596
9.59402	7.63081	2.62013		5.70131	4.92028	2.1292		1.5524	1.50725	2.1292
11.2283	8.97751	2.59089		5.85774	5.09762	2.5063		1.9474	1.77079	2.5063
11.1914	9.47573	2.34232		5.62811	4.67933	2.33964		1.66614	1.72068	2.33964
10.1086	8.30837	1.1352		5.46863	4.91004	2.49377		2.02992	2.05923	2.49377
10.5175	8.13398	1.72749		6.39094	6.48055	2.27881		1.72502	1.56778	2.64657
11.0118	8.00718	2.32347		6.10025	5.69308	2.4759		1.77133	1.76856	2.4759
10.0081	8.7695	2.68571		5.9847	5.64768	1.92524		1.44556	1.44254	1.92524
10.7266	7.97972	1.36922		6.04577	5.11097	2.459		1.7723	1.64433	2.459
10.0269	7.67006	2.63001		5.70134	4.75588	2.67287		1.78458	1.63802	2.67287
10.2764	8.27762	2.44123		5.94744	5.19009	2.58592		1.68462	1.66154	2.58592
10.4915	8.7678	2.73268		5.87664	5.64624	2.66404		1.5395	1.47617	2.66404
10.3926	8.42142	2.59586		6.01349	5.03089	2.73857		1.594	1.49713	2.73857
10.1183	8.28279	2.67442		5.27475	4.83534	2.51676		1.47871	1.43848	2.51676
10.2464	8.3592	2.53399		5.12408	4.51736	2.5932		1.99357	2.00048	2.5932
10.5811	8.1962	2.556		6.01191	5.02241	2.40894		1.30228	1.2785	2.40894
9.29484	8.15684	2.63882		5.49838	5.19589	2.33427		1.74934	1.60271	2.33427
9.63112	7.93565	2.60885		5.75045	5.40997	2.36118		1.6532	1.67804	2.03015
10.0036	7.99563	2.59713		5.83446	5.11755	2.5073		1.85318	1.82666	2.5073
10.236	8.19249	2.25941		5.24267	5.42638	2.5413		1.88334	1.89349	2.5413
10.4266	8.10473	1.99636		6.08707	5.24799	2.66768		2.09833	2.15544	2.66768
10.365	8.19618	2.62079		5.20715	4.42005	2.18663		1.37987	1.33501	2.18663
9.08065	7.40295	2.67171		5.68068	5.22533	2.444		1.944	1.86794	2.444
10.7862	8.75468	2.13909		5.56466	4.80627	2.67291		2.0075	1.94117	2.67291
10.1817	8.66269	1.6669		5.23421	4.50179	2.65126		1.93863	1.86588	2.65126
11.4376	10.4696	1.30915		5.78761	4.63621	1.87914		1.89685	1.94583	1.87914
10.1039	8.50978	2.51405		5.41023	5.10038	2.31361		1.88763	1.75813	2.31361
10.3742	8.53266	2.41655		5.9976	5.39376	2.39365		1.91906	1.91561	2.39365
9.85424	8.5484	2.26518		5.2056	4.23211	2.69201		1.67556	1.5499	2.69201
11.949	9.56125	2.55955		5.5431	4.9076	1.62446		1.64327	1.63814	1.94666
9.03645	7.70313	2.28862		5.94006	5.52159	2.4693		1.76233	1.68738	2.4693
9.98924	8.19802	1.698		5.42077	4.88076	2.58212		1.77172	1.80045	2.58212
10.797	9.3999	2.33037		5.83713	5.87408	1.41471		2.0753	2.06062	1.41471
10.0164	8.22845	2.05058		5.81728	5.19379	2.41407		1.64809	1.70606	2.41407
10.2891	7.92547	2.64735		5.47573	5.3705	2.32707		2.20864	2.21809	2.32707
9.38499	7.83528	2.58607		5.41317	5.04146	2.6713		2.09028	2.045	2.6713
10.4328	8.19121	2.65369		5.93595	5.56229	1.56943		1.32092	1.2769	1.56943
10.9586	9.48664	2.70936		6.15001	5.29185	2.04222		1.82279	1.71061	2.04222
11.4101	8.44318	2.67949		5.5251	4.76424	1.93193		1.96256	1.81533	1.93193
9.87512	8.3116	2.63207		5.25998	4.88224	2.37867		2.16345	2.04275	2.37867
10.8122	8.86352	2.6704		5.53631	4.90495	2.69034		1.3602	1.32405	2.69034
11.2135	9.0499	1.65458		5.55608	4.74694	2.72073		1.3952	1.18993	2.21121
9.48841	8.60778	2.7231		5.55588	5.0735	2.26674		1.66838	1.57507	2.26674
10.0105	8.13663	2.35901		5.65562	5.12349	2.61214		2.01865	1.97672	2.61214
9.85885	8.40123	2.49902		5.67047	5.14699	0.321971		1.43534	1.3486	0.321971
10.4956	8.40119	2.2014		5.03932	4.7799	2.33372		1.80263	1.74049	2.33372
10.2756	8.39007	1.49244		5.93116	5.12503	2.58668		1.69616	1.65947	2.58668
11.3554	9.22776	2.54911		5.94305	5.05027	2.67734		1.66842	1.56552	2.67734
10.315	8.65811	1.97628		4.95507	4.52577	2.65335		1.93851	1.8357	2.65335
10.3343	8.23273	2.12357		5.85963	4.98578	2.72726		1.72208	1.61764	2.72726
11.1572	9.46885	2.68769		5.75927	5.26787	1.54741		1.72854	1.67282	1.54741
10.9656	8.98448	2.5922		5.69292	5.25496	2.44069		1.64262	1.54217	2.44069
9.6956	7.96228	2.68558		5.52513	4.74858	2.26551		1.77034	1.64621	2.26551
10.7801	8.73842	1.0494		5.43059	4.22182	2.63376		1.8737	1.69763	1.23368
10.5405	9.10372	2.62601		5.97174	5.65838	2.33611		1.88855	1.75089	2.33611
9.53546	7.74139	1.96436		5.89829	5.31572	0.577699		1.73492	1.72104	0.577699
10.0462	8.3003	2.65509		5.19284	4.84783	2.05545		2.13974	2.01631	2.05545
8.49054	7.48655	2.715		5.56623	4.90317	2.26964		1.73482	1.76361	2.26964
10.6103	8.95219	2.59585		5.52615	4.90435	2.4016		1.756	1.67927	2.4016
10.1109	8.22502	1.66651		5.59726	5.01147	2.70988		1.89324	1.94676	2.70988
10.4381	8.90592	2.0517		6.06508	5.24292	2.58707		2.09076	2.01202	2.58707
10.4308	8.50558	2.272		6.14118	5.42097	2.45113		1.8252	1.8893	2.45113
8.95013	8.05154	2.30233		5.4415	4.8162	2.28912		1.38113	1.51645	2.28912
8.78368	7.46969	2.64255		5.39951	4.87848	1.65142		1.51362	1.47728	1.65142
10.8035	8.59563	1.23535		5.38428	4.91049	2.39414		1.5589	1.37511	2.39414
11.794	9.60675	1.6179		5.57261	5.09498	2.68218		1.90976	1.81536	1.55662
9.83841	8.69693	2.28733		5.42735	4.52642	2.33079		1.83404	1.78738	2.33079
11.1373	9.38556	2.41342		6.06224	4.83368	2.67031		1.61799	1.52449	2.67031
9.59484	8.0939	2.51038		6.19919	5.80369	2.68993		1.87864	1.82704	2.68993
10.4435	8.54865	1.54263		5.70733	5.41151	1.86693		1.78826	1.66276	1.86693
11.2994	9.53274	2.63924		5.40121	4.63758	2.48928		1.74385	1.56115	2.48928
9.07823	7.6157	2.63912		5.4985	5.02132	1.81883		1.6319	1.64776	1.81883
10.0268	7.99027	2.08294		6.0397	5.41572	1.31109		1.81981	1.74145	1.31109
10.6829	8.90174	2.56866		5.56442	4.86842	2.61023		1.74179	1.73728	2.61023
10.6328	8.89596	2.72568		5.93314	5.06104	2.64377		1.73942	1.68046	2.64377
9.82268	8.16451	2.33407		4.79975	4.39061	2.59561		1.59705	1.53904	2.59561
10.623	8.41567	2.33217		5.3255	4.32102	2.69001		1.47528	1.55282	2.69001
9.38306	8.2461	2.72271		5.72281	4.54022	2.41486		1.97684	1.93686	2.70547
9.44714	8.0663	2.30118		5.58253	5.26741	1.68875		1.81059	1.70025	1.68875
10.0036	8.51786	1.99522		5.83725	5.25799	2.63129		1.60116	1.51135	2.63129
10.6059	9.74952	1.40866		5.64652	4.58847	1.94015		1.58281	1.39566	1.94015
9.23119	7.46094	2.6873		6.01805	5.44935	2.23518		1.54658	1.38142	2.23518
11.3228	8.87455	2.6528		5.77005	4.87522	-0.25189		1.9066	1.76654	-0.25189
9.10986	7.44398	1.70089		5.94876	4.9984	2.06228		1.90637	1.86274	2.06228
11.0486	9.34744	2.58803		5.66691	5.43762	2.64897		1.64281	1.69663	2.64897
10.0858	8.26067	2.65057		5.80439	4.93391	2.65478		1.65603	1.4956	2.65478
10.838	8.54574	2.69045		5.44322	5.14031	2.07246		1.7231	1.63311	2.07246
11.9957	10.3447	2.15138		5.67081	4.98919	2.7222		1.47595	1.37852	2.7222
8.93189	7.65745	2.44557		5.62916	5.42429	2.71109		2.04671	2.03275	2.71109
10.429	9.55392	1.97008		5.09336	4.42287	2.3217		1.85938	1.76222	2.64354
9.51964	8.31879	1.74636		5.75589	5.34099	2.39784		1.8067	1.84907	2.39784
11.3173	9.72844	2.73857		5.54555	4.8369	2.63359		1.67136	1.5485	2.63359
10.2951	8.01901	2.58646		5.74906	5.39914	2.04756		1.72367	1.64436	2.04756
10.1476	8.36665	2.53129		5.7375	5.00271	2.68265		1.35424	1.17535	2.68265
9.78688	8.25211	2.19363		5.0943	4.71882	2.35604		1.94923	1.83918	2.35604
11.1078	9.20398	2.21862		6.18035	5.77272	2.15271		1.85719	1.88478	2.15271
9.75195	8.17557	2.53393		5.39909	4.92799	2.32272		1.53261	1.42267	2.32272
10.8169	8.59625	2.61708		5.54577	4.78389	1.3461		1.79587	1.65824	1.3461
10.4661	7.84823	2.67387		5.92473	5.11265	2.5484		1.75936	1.64548	2.5484
9.94705	7.87174	2.60163		5.90683	5.19454	2.64753		1.34389	1.21559	2.64753
9.96892	8.40973	2.42732		6.07961	6.06128	2.21412		1.54847	1.52471	2.21412
10.6039	8.75111	0.87683		6.19584	5.26705	1.70394		1.44719	1.29909	1.9157
10.2104	8.31369	2.58063		5.74597	4.59531	2.59522		1.63129	1.58131	2.59522
9.86954	7.8742	2.27237		5.53939	5.02816	2.63153		1.90916	1.7847	2.63153
10.5293	9.04373	2.00336		5.33054	5.3308	2.46385		1.41816	1.22929	2.46385
10.9664	9.84115	1.9137		5.91735	5.29836	2.19512		1.58056	1.48311	2.19512
10.2742	8.00671	2.60746		4.82554	4.20409	2.35236		1.67684	1.5793	2.35236
10.8204	8.73548	2.16789		5.76458	4.88392	2.02971		1.91568	1.77834	2.02971
9.54807	8.09496	2.24532		5.68031	5.39	2.39947		1.62424	1.51326	2.39947
9.45561	7.30697	2.28049		6.17414	5.55099	2.62056		1.58985	1.56055	2.62056
10.7732	9.36638	2.42617		5.63917	4.96018	2.71001		1.88986	1.86335	2.71001
10.2583	8.30083	2.693		5.76191	4.68348	2.71262		1.66811	1.59734	2.71262
9.98966	8.31902	2.49704		5.15027	4.49033	2.54129		2.01004	2.07963	2.54129
10.5013	8.42201	2.65753		5.60497	4.73897	2.42717		1.69307	1.53671	2.68193
10.5274	8.61407	2.5115		5.64831	5.47794	2.60341		1.87244	1.82216	2.60341
10.6793	8.18209	1.44775		5.86415	5.15162	2.65173		1.86155	1.74413	2.65173
8.8975	7.55845	2.67284		5.62187	4.8223	2.27737		1.90807	1.85727	2.27737
9.1616	7.74759	2.42129		5.91628	5.11689	2.51673		1.64169	1.59632	2.51673
9.50535	7.59437	2.09917		5.96509	4.83336	2.72827		1.70059	1.70163	2.72827
9.98509	8.25744	1.23432		6.15572	6.17949	2.72354		1.7965	1.71145	2.72354
9.93349	8.29997	2.6027		5.53046	5.59572	2.60268		1.778	1.69621	2.60268
10.5147	8.25826	2.59649		5.62636	5.28417	2.31794		1.70969	1.61428	2.31794
10.6745	8.79895	2.30713		5.54499	4.85408	2.3265		2.31268	2.36299	2.3265
11.4531	9.31862	2.73998		5.60988	5.18389	2.72489		1.66455	1.67198	2.72489
9.30633	7.5519	2.18685		5.47622	4.75635	-0.0615303		1.32241	1.26407	-0.0615303
11.1634	8.81686	2.59776		5.87788	5.40624	2.64453		1.76791	1.76783	2.65762
10.9533	8.83506	2.73881		5.35888	4.69472	2.60021		1.66276	1.58245	2.60021
10.5757	9.16536	2.58734		6.04472	5.15431	2.69645		1.69276	1.63795	2.69645
11.117	8.60137	2.58431		5.77151	5.35563	1.99546		1.80174	1.71416	1.99546
9.88133	8.60288	1.29502		6.16854	6.04268	1.61665		1.73223	1.73078	1.61665
11.3809	9.96571	2.29078		5.6927	5.04244	1.99205		1.6539	1.56362	1.99205
9.76893	8.0099	2.67256		5.69189	5.05286	2.48718		1.52085	1.4723	2.48718
10.3501	8.6842	2.69274		5.57929	5.28187	2.28987		1.91111	1.82662	2.28987
10.994	9.98095	2.33799		5.76598	4.80726	2.73557		1.36483	1.29984	2.73557
12.4429	11.0508	2.52797		5.77319	4.55427	2.58475		1.89921	1.88743	2.58475
10.899	9.65112	2.71555		6.30818	6.51888	2.1222		1.61253	1.53323	2.1222
9.28678	7.83339	2.03008		5.76334	5.13741	2.35115		1.70144	1.62563	2.35115
11.3088	9.68572	2.55396		5.8009	5.28313	2.51635		1.68961	1.75272	2.72321
10.0691	7.66468	1.81756		5.37506	5.19476	1.77081		1.22576	1.11232	1.77081
8.97885	7.30128	2.60489		5.86234	5.42136	2.50586		1.79823	1.87313	2.50586
9.97544	8.23615	2.57325		5.71361	5.05719	2.68145		1.88994	1.95058	2.68145
11.5856	9.37565	2.51343		5.25787	4.86812	2.26719		1.79149	1.757	2.26719
10.154	8.24606	2.73998		6.25286	5.72924	0.912674		1.96206	1.92512	0.912674
10.2843	8.08723	2.03754		5.84001	5.14339	2.14966		1.29464	1.44778	2.14966
10.2376	8.34538	2.32001		5.49675	5.14783	2.64916		1.85447	1.81144	2.64916
9.37733	7.821	2.41753		5.44127	4.68109	2.668		2.04885	1.92183	2.668
10.9564	8.25126	1.44004		5.89982	5.47858	2.00404		1.90162	1.74634	2.00404
10.9354	8.78969	0.523122		5.90596	5.65912	2.64655		1.47336	1.38031	2.64655
10.508	9.20877	2.62337		5.23545	4.49987	2.66101		1.7477	1.79844	2.66101
8.79512	7.81857	2.54937		5.53826	5.01032	2.62897		1.66968	1.60284	2.68414
10.6993	8.25055	2.22469		5.59826	4.6053	2.34975		2.19025	1.9967	2.34975
10.4153	8.46818	1.78296		5.17218	4.62204	1.87365		1.78193	1.75525	1.87365
8.76132	7.72123	2.24235		5.60063	4.86918	2.41196		1.90617	1.82769	2.41196
10.3435	8.93056	2.50048		5.25896	4.50951	2.20734		1.62185	1.60756	2.20734
10.9951	9.28683	2.63971		5.43353	5.32939	1.78381		1.58148	1.59766	1.78381
11.3082	9.65244	2.51182		5.56675	5.16097	2.72893		1.97282	1.83709	2.72893
10.9095	9.2883	2.56384		5.92444	5.25871	2.63698		1.25985	1.09761	2.63698
10.0507	9.07444	1.15417		5.86488	4.95038	2.32616		1.75465	1.65142	2.32616
9.08277	7.82259	2.45593		5.62515	4.92982	1.99223		1.88322	1.86906	1.99223
10.3457	8.18988	1.9221		4.9568	4.38275	1.86711		1.66097	1.5797	1.86711
8.67888	7.79924	2.70807		5.35236	4.95405	0.650133		1.94697	1.95508	0.650133
9.03095	7.17958	2.3496		6.08343	5.48611	2.43368		1.60365	1.59102	1.07437
9.45974	8.03756	1.92898		5.5488	4.80635	2.67358		1.67907	1.5908	2.67358
10.0189	8.64589	2.71878		5.52863	4.72704	2.35999		1.86665	1.78431	2.35999
10.2022	8.25833	2.71829		5.89381	5.96132	1.6018		1.12475	1.04712	1.6018
8.98584	6.86374	2.53236		6.091	5.94077	1.4774		1.44424	1.43477	1.4774
10.0074	7.6505	2.64307		5.72122	4.97061	2.55262		1.7933	1.85137	2.55262
10.5329	8.68203	2.73588		5.92847	4.96075	1.48224		1.84126	1.88536	1.48224
10.1076	8.08702	2.39637		5.297	4.79439	2.44033		1.64992	1.63996	2.44033
10.3351	8.82735	2.31869		5.78732	5.01753	2.26546		1.62792	1.45446	2.26546
10.3728	8.36118	2.40042		5.83097	5.61102	2.47996		2.10247	2.02586	2.47996
9.95134	7.1884	2.38298		5.2613	4.34926	2.09595		1.90429	2.10986	2.09595
11.026	8.52553	2.41828		5.77325	5.10476	2.47296		1.73108	1.68021	2.47296
10.9486	8.75929	2.71831		5.80915	5.39662	2.70812		1.60703	1.53645	2.55327
8.95968	7.7318	2.60346		5.27452	4.99147	2.32805		2.17357	2.06457	2.32805
9.43198	8.19029	2.64953		5.87807	5.92866	2.39014		1.86253	1.80374	2.39014
11.1638	8.72864	2.7272		5.83524	5.42456	2.7162		1.62945	1.52256	2.7162
10.2769	9.02272	2.19147		5.37129	4.60044	2.56408		1.52053	1.49263	2.56408
11.6371	10.6793	2.41181		5.6163	5.194	1.88414		1.50607	1.45114	1.88414
10.5425	9.15596	2.01385		5.00146	4.24115	1.87382		1.60785	1.53826	1.87382
9.91714	9.53991	2.53803		4.98332	4.35582	-2.95861		1.65684	1.42909	-2.95861
10.6822	8.78979	2.59748		5.32237	5.0418	2.59717		1.85552	1.83996	2.59717
9.65655	8.0278	2.44138		5.26058	4.97523	2.00769		1.56838	1.54592	2.00769
12.029	10.1476	2.27807		5.30219	4.72046	1.52225		1.89017	1.90887	1.52225
11.2847	10.0071	2.49336		5.53054	6.08854	2.61698		1.78692	1.92128	2.61698
10.2122	8.1942	2.69188		5.66849	5.02069	2.44617		1.82315	1.98537	1.82446
8.51735	7.67989	2.28816		5.56479	5.30926	1.95549		1.7938	1.73317	1.95549
10.3704	9.19552	2.69076		5.60303	4.9324	2.63752		1.6039	1.64046	2.63752
10.2796	8.24556	1.82377		5.50544	4.71675	2.59081		1.6944	1.69786	2.59081
10.6295	8.42241	1.87485		5.71699	5.7316	2.69442		1.76427	1.69538	2.69442
10.739	8.26354	1.91396		5.77689	4.92723	2.72075		1.86382	1.74862	2.72075
9.57009	7.6423	2.64648		5.38241	4.70403	2.13581		1.68597	1.60395	2.13581
11.3722	10.4637	2.34383		5.56951	4.57226	2.7274		1.49167	1.49153	2.7274
9.86692	8.09856	2.21267		5.87038	5.27951	1.50848		1.72465	1.74329	1.50848
9.88179	9.44398	1.54338		5.44084	4.55201	2.47521		2.09003	2.10061	2.47521
9.3715	7.85152	2.6105		5.85891	5.26613	2.53708		1.67454	1.63165	2.53708
10.0046	8.76272	2.5612		6.14914	5.59312	2.67851		1.53442	1.33703	2.67851
11.0117	9.51108	2.61679		5.52362	5.51145	2.21987		1.98705	1.90412	2.66367
10.487	8.58187	1.89968		5.66329	5.3339	2.28464		1.59743	1.48181	2.28464
9.19573	8.06117	1.1869		6.00318	5.36857	2.32932		1.55273	1.51012	2.32932
10.8584	9.0144	1.77913		5.57376	5.569	1.86198		1.89631	1.83453	1.86198
9.58566	7.43355	2.43635		5.73141	5.05394	2.18449		1.55565	1.40123	2.18449
10.8149	8.48983	2.65829		6.60762	5.36578	2.61116		1.6283	1.56478	2.61116
10.6102	9.11951	0.786155		5.69737	4.72648	2.62602		1.79301	1.7859	2.62602
10.178	8.46618	2.11705		5.43125	4.67481	2.03444		1.96089	1.94745	2.03444
10.2664	8.12538	1.22346		5.66015	5.07633	2.56535		2.15166	2.05285	2.56535
10.418	9.69998	2.43453		5.26172	4.97489	2.59089		1.75181	1.64689	2.59089
10.1286	7.76071	2.13803		5.77262	5.17758	2.34232		1.57436	1.51941	2.34232
9.67401	7.55183	2.49546		5.97598	5.44295	1.1352		1.60334	1.50251	1.1352
10.3114	8.99997	2.66475		5.80719	5.13921	2.69649		2.04439	2.06207	1.87851
9.72107	8.03408	2.6494		5.96377	5.39626	2.32347		1.93798	1.98289	2.32347
11.1612	9.07531	2.19362		5.74973	5.29895	2.3015		1.67448	1.58061	2.3015
10.5785	8.91076	2.58275		6.10504	5.5536	1.36922		1.94163	1.8417	1.36922
9.81962	8.00308	2.17066		5.77252	5.25028	2.63001		1.83462	1.75061	2.63001
10.0738	7.70998	1.84939		5.65563	5.05723	2.44123		1.91576	1.76403	2.44123
11.4397	9.64613	2.14858		5.29403	4.65852	2.73268		1.45074	1.31131	2.73268
9.26831	8.30931	2.27389		6.04872	5.54177	2.64156		1.51568	1.37419	2.64156
10.8689	9.671	2.58385		5.50667	4.46773	2.02928		1.89097	1.72845	2.02928
10.6231	8.89229	2.25953		5.57296	4.93188	2.53399		2.06086	2.02967	2.53399
9.79639	7.79072	2.29112		5.44176	4.91179	2.556		1.68564	1.62595	2.556
10.5425	8.92091	2.54763		5.35863	4.99067	2.63882		1.64402	1.56357	2.63882
9.92255	8.90033	2.24471		5.78533	5.52033	2.50034		1.80261	1.64847	0.976547
10.51	8.96619	1.99786		6.02436	6.23074	2.59713		1.71104	1.61253	2.59713
9.98003	8.65719	2.5549		5.73853	5.03299	1.97252		1.70336	1.72046	1.97252
11.9788	9.87573	2.31338		5.66458	5.14627	1.99636		1.51117	1.37102	1.99636
10.8364	7.93709	2.52171		6.02183	5.60068	2.62079		1.77337	1.78401	2.62079
9.23846	8.14683	1.24798		5.58238	5.17077	2.67171		1.94714	1.89434	2.67171
9.62972	7.52047	1.89711		5.51494	5.06633	2.13909		1.85437	1.72794	2.13909
10.8321	9.52092	2.52617		5.35917	4.5418	2.40773		1.81277	1.72481	2.40773
10.2575	8.83608	0.276163		5.87204	5.46604	2.41173		2.03778	1.93363	2.41173
9.81432	8.13442	2.17184		6.02472	5.96802	2.31422		1.95944	1.87053	2.31422
10.0464	8.22269	2.4241		5.37617	4.97494	2.52921		1.39812	1.27732	2.52921
9.70448	8.14	2.17438		5.70202	5.0607	2.1272		1.77872	1.88059	2.1272
10.2478	8.20278	2.5881		5.92927	5.18366	1.74978		1.85894	1.73909	2.72018
10.3188	8.1336	1.72065		5.63905	4.70732	2.26743		1.66969	1.64065	2.26743
11.6641	10.5934	2.69386		5.75828	4.78289	2.65667		2.26945	2.19731	2.65667
10.6303	8.46615	2.34956		5.69791	5.01886	2.14106		1.79129	1.72928	2.14106
11.5331	9.30907	2.39494		5.39141	4.24436	2.74001		1.47379	1.35773	2.74001
10.2309	8.62001	2.2762		6.33284	5.95727	2.70144		1.68942	1.58414	2.70144
8.9226	7.76402	2.66589		6.1327	5.57642	2.65537		1.80481	1.69803	2.65537
10.2248	8.24301	2.46848		5.79657	4.74633	2.66394		1.65835	1.61073	2.66394
10.1127	7.87348	2.16195		6.02557	5.15726	1.3359		1.75469	1.59099	1.3359
9.68919	7.76204	2.66668		5.81628	5.0705	2.51405		1.72635	1.6171	2.51405
9.75472	8.20031	2.3713		5.51307	5.19233	2.41655		1.80865	1.76984	2.41655
10.2234	7.70091	1.58987		5.48429	5.42009	2.26518		1.65609	1.66007	2.26518
11.9322	9.98575	1.61758		5.24368	4.95876	2.34069		1.94248	1.82886	2.0553
11.0806	8.62804	2.71839		5.50857	5.30968	2.28862		1.88847	1.79783	2.28862
9.98253	8.1519	2.15322		5.86263	5.05074	1.96238		2.04211	1.89276	1.96238
10.5139	8.69224	2.73612		5.93364	5.07245	2.33037		1.58899	1.41087	2.33037
10.1125	8.08097	1.99963		6.33224	5.56437	2.05058		1.82328	1.75875	2.05058
11.3417	9.26456	2.67465		5.64861	4.69171	2.64735		1.26484	1.31768	2.64735
10.4296	8.97031	2.58655		5.70288	4.94419	2.58607		1.60638	1.49995	2.58607
10.405	9.58891	2.12375		5.84952	5.50855	1.99223		1.34745	1.30704	1.99223
10.7039	8.99456	1.70883		5.55353	4.88889	2.73145		1.74978	1.73127	2.73145
11.3581	9.9306	2.65559		5.51841	4.76039	2.67949		1.6539	1.50745	2.67949
9.81303	8.27863	2.40065		5.56112	4.94273	2.63207		1.49486	1.43492	2.63207
9.85423	8.51541	2.72149		5.61232	4.96579	2.6704		1.87047	1.74612	2.6704
9.15707	7.17049	0.699213		5.17757	4.33233	2.19506		1.98553	2.0108	2.73269
10.5059	9.02476	2.50113		5.81692	5.29099	2.7231		1.92153	1.87194	2.7231
10.9479	8.78658	2.72434		5.13385	4.63205	2.6985		1.82593	1.88808	2.6985
11.4479	9.37357	2.25412		5.913	5.11938	2.49902		1.96753	2.0432	2.49902
8.59683	7.13225	2.38675		5.98515	5.78759	2.2014		1.58685	1.57156	2.2014
9.89944	8.34582	1.64078		5.9107	5.37327	1.49244		1.55435	1.62414	1.49244
10.9164	9.8218	2.49005		5.09272	4.48444	2.54911		2.00686	1.97243	2.54911
9.24759	8.25489	2.36542		5.86094	5.54593	2.57782		1.56106	1.46853	2.57782
11.134	9.04751	2.44883		5.65755	4.19016	1.98902		1.82982	1.75638	1.98902
9.66771	8.37855	2.08706		5.25831	4.87409	2.68769		1.73995	1.6793	2.68769
10.8748	9.52878	2.41233		5.39605	4.61292	2.5922		1.92903	1.86089	2.5922
11.0151	9.4589	2.53259		5.93559	5.03587	2.68558		1.66708	1.72159	2.68558
10.0876	8.94456	2.56378		5.661	4.88473	2.29334		1.9383	1.83681	2.59067
9.59783	8.36065	1.58609		5.0135	4.18706	2.62601		1.71269	1.70068	2.62601
9.50918	8.22197	2.68731		5.42834	5.18132	1.97067		1.61661	1.46585	1.97067
9.68583	8.76309	1.39413		5.78427	5.35401	2.65509		1.7453	1.73661	2.65509
11.5811	9.69235	2.65451		5.53901	4.91163	2.715		1.94613	1.99547	2.715
11.2247	10.0006	2.59332		5.54052	5.13159	2.59585		2.04402	1.92328	2.59585
10.2571	8.25704	2.62666		5.73658	5.39181	1.66651		1.32242	1.4661	1.66651
9.8476	8.35448	1.15289		5.16498	4.80292	2.37837		1.36567	1.45137	2.37837
11.0932	9.69817	0.86428		6.19415	5.17608	2.15079		1.66411	1.50953	2.15079
9.67986	9.17034	2.63033		5.80151	5.26092	2.30233		1.67037	1.67972	2.30233
11.5959	9.28183	2.11812		5.49063	4.56721	2.64255		1.52333	1.39852	2.64255
10.5039	9.37443	2.57575		5.67193	5.03635	1.23535		2.11705	2.03434	1.23535
8.74496	7.48118	2.74032		5.94608	5.21868	2.43673		1.49608	1.5135	2.70925
9.62863	7.94281	2.31649		6.18266	5.34522	2.28733		1.94267	1.97605	2.28733
11.198	9.0688	2.4445		5.37221	4.75998	1.99977		1.86074	1.78527	1.99977
11.6266	10.2948	2.49515		5.89988	5.63265	2.51038		1.63771	1.54008	2.51038
9.44587	9.06944	2.67267		5.98578	5.26679	1.54263		1.68149	1.70283	1.54263
10.1396	8.76151	1.5962		4.8446	4.49379	2.63924		1.5838	1.61651	2.63924
11.0922	9.32613	2.66827		5.89007	4.92555	2.63912		1.97321	1.82021	2.63912
10.9744	10.0829	2.36493		6.06362	5.49486	2.58249		1.60502	1.52701	2.58249
10.7258	8.91911	2.58127		5.98895	5.3456	2.49507		1.79378	1.74446	2.49507
9.57368	8.91142	0.869214		4.93006	4.38651	2.72568		1.61174	1.51501	2.72568
10.1091	7.79575	2.59419		5.35006	4.4406	2.33407		1.79972	1.75682	2.33407
9.99579	8.65313	2.47153		5.32788	4.8688	2.33217		1.7989	1.66582	2.33217
10.9416	9.54024	2.35676		5.7435	4.99904	1.8886		1.47587	1.33681	1.19915
11.8246	10.307	1.93051		5.21917	4.43427	2.30118		1.91695	1.85502	2.30118
10.4233	8.73486	2.45827		5.76668	5.43132	1.98176		2.20591	2.21825	1.98176
10.0416	8.60032	2.41468		6.21792	6.03343	1.40866		1.87828	1.83157	1.40866
11.6719	9.62755	2.34224		5.96586	4.85866	2.6873		1.56637	1.42727	2.6873
8.72032	8.65232	2.23245		5.44925	4.78128	2.6528		2.116	2.12225	2.6528
10.678	9.12225	2.56963		6.09692	4.81648	1.70089		1.47355	1.30702	1.70089
9.44409	8.54738	2.30766		4.90146	4.2359	2.50056		1.73154	1.71856	2.50056
10.2051	7.84356	2.55952		6.21712	4.99719	2.68165		1.82717	1.76632	2.68165
9.51452	7.80887	2.36394		5.53288	4.74396	2.69045		1.81186	1.75178	2.69045
8.80592	7.86245	2.65611		5.67336	4.7168	2.15138		1.53983	1.46287	2.15138
10.6104	9.01945	2.64694		5.63732	4.81428	2.44557		1.55122	1.4971	2.44557
10.2527	8.17967	2.54051		5.71971	5.10685	2.73955		1.65102	1.55144	2.03647
9.95252	8.30799	2.23675		5.309	4.96838	1.74636		1.78399	1.64829	1.74636
9.17288	7.98105	2.01072		5.93034	5.00192	2.4857		1.93749	1.69376	2.4857
9.69404	8.69345	1.99863		5.40887	4.76126	2.58646		1.77832	1.78507	2.58646
10.0501	7.77081	2.71694		5.11987	4.95308	2.53129		1.6993	1.55572	2.53129
8.69111	8.07258	2.63601		6.09268	5.66911	2.19363		1.84057	1.79672	2.19363
11.3898	10.6471	2.00535		5.91612	5.35928	2.21862		1.85044	1.82559	2.21862
9.23777	7.70204	2.52965		6.22869	5.61498	1.63787		1.49051	1.33761	1.63787
10.6712	9.08645	2.63253		5.79695	5.03982	1.72881		1.71677	1.78896	1.72881
9.96752	8.13395	2.12504		5.45618	4.67504	1.52248		1.89187	1.81676	1.52248
10.7656	8.85387	2.64359		5.87706	5.32948	2.3784		1.61655	1.52322	2.3784
10.6247	8.73793	1.72055		5.61472	4.67169	2.69013		1.73569	1.68863	2.69013
11.0857	9.24174	2.60152		6.1279	6.32549	1.80704		1.47324	1.51451	2.04065
10.4943	8.5687	1.73822		5.5044	4.455	1.03408		1.68411	1.56875	1.03408
10.3704	9.03568	1.80891		5.65308	4.82889	2.33331		1.65802	1.63144	2.33331
9.60796	8.97702	2.52896		6.02976	4.86093	2.28758		1.94781	1.98004	2.28758
9.0376	7.68329	2.35206		5.6632	5.33997	2.55678		1.28834	1.2914	2.55678
10.2495	8.97122	2.69063		5.69117	5.06054	2.58041		1.61267	1.5544	2.58041
9.25289	8.18241	2.09566		5.54583	4.59873	2.42323		1.88001	1.88006	2.42323
10.0987	8.45956	1.96888		5.26298	4.89121	2.45573		1.92516	1.83139	2.45573
9.87199	8.12446	2.28065		5.66936	5.20128	2.72952		1.79266	1.72011	2.72952
10.7414	9.46972	2.30269		5.6338	4.9587	2.67387		1.63943	1.59461	2.67387
10.0468	8.21002	2.60042		5.65872	5.12106	2.60163		1.83463	1.82123	2.60163
9.75564	8.74588	2.39223		5.44612	4.84649	2.42732		1.67701	1.79928	2.42732
10.4298	8.23958	2.72209		6.0026	5.26394	2.38123		1.73077	1.68851	2.68089
10.2416	8.24819	2.06304		5.52036	4.88496	2.58063		1.74149	1.68044	2.58063
10.8684	8.95839	2.16558		5.76719	5.14872	2.70293		1.96602	1.87335	2.70293
10.4918	7.93862	2.70727		5.52276	5.6038	2.00336		1.7149	1.77002	2.00336
11.3874	8.80869	2.62256		6.09564	5.34585	1.9137		1.76083	1.72606	1.9137
9.8507	7.70259	2.46619		5.82091	5.54371	2.60746		1.94986	1.71545	2.60746
10.5261	8.89178	2.55798		5.50441	4.83938	2.16789		1.84669	1.7988	2.16789
9.02168	7.53202	2.53443		5.46398	4.7855	2.71522		1.90838	1.82128	2.71522
10.2266	9.00968	2.24191		5.72283	5.13127	1.98879		1.64167	1.54736	1.98879
10.7937	8.61626	2.64802		5.5857	4.92762	2.42617		1.64032	1.55785	2.42617
10.2491	7.60342	2.38892		5.86884	5.24334	2.693		1.8329	1.8643	2.693
11.2288	8.91807	2.19892		5.36863	4.5199	2.49704		2.20994	2.07593	2.49704
10.1973	9.29802	1.85022		6.33323	5.38881	2.15152		1.84713	1.76443	2.72427
9.82859	7.71638	2.64156		5.55711	4.92017	2.5115		1.70265	1.72693	2.5115
10.2881	8.01397	2.30067		5.55095	5.02128	2.14068		1.69341	1.63198	2.14068
9.86205	8.77258	2.29452		5.26988	4.7701	2.67284		2.0618	2.04074	2.67284
10.0051	8.68114	2.48486		6.2592	5.66636	2.42129		1.37769	1.33719	2.42129
8.78253	7.51079	2.69485		5.65207	5.02746	2.09917		1.5606	1.50127	2.09917
11.0596	9.19818	2.59684		5.55453	5.38876	1.23432		1.79364	1.63276	1.23432
11.1796	9.49436	2.53156		5.71718	4.99967	2.44646		1.57225	1.48453	2.44646
10.2895	8.68875	1.85175		5.25848	5.00227	1.80867		1.24029	1.10049	1.80867
10.5844	9.20289	2.7333		5.75981	5.55379	2.52797		1.90374	1.85056	2.52797
9.93559	8.44041	2.42746		5.9406	5.56105	2.71555		1.55418	1.49136	2.71555
10.8086	9.04849	2.51504		6.15224	6.08049	2.03008		1.45701	1.37117	2.03008
9.94605	8.65201	2.66415		5.6565	4.95803	2.08074		1.68878	1.56571	2.72326
[truncated: 8,383 more rows]

## Sheet: panel f-h
Panel f			Panel g			Panel h
Default Mode			Default Model + Dorsal Attention + Salience + Fronto-parietal			Whole Network
log10(E_d)	log(E_r/E_d)/log(E_d)		log10(E_d)	log(E_r/E_d)/log(E_d)		log10(E_d)	log(E_r/E_d)/log(E_d)
13.5101	-0.00562616		9.40245	0.00051571		5.75401	0.00214512
12.4602	0.0157961		8.65525	0.0321914		5.58243	0.00725168
13.0085	0.000586131		8.96805	0.0231407		5.70944	0.00398523
12.9565	0.0288695		8.7976	0.0399255		5.63984	0.00623615
13.3531	-0.00714298		9.55187	-0.0066843		5.80798	0.00969558
13.273	0.0126915		9.19783	0.0409656		5.75909	0.00894969
12.43	0.03033		8.85728	0.027197		5.62803	0.00672459
12.4654	0.0210961		8.97243	0.0123211		5.66338	0.0054601
12.9174	0.0239543		9.17288	0.0158548		5.73304	0.00478351
12.9631	0.0127625		9.38595	0.00766273		5.76853	0.00745301
13.2764	0.0169165		9.22637	0.0268254		5.63099	0.00934275
12.7936	0.0409044		9.28494	0.0177108		5.73243	0.0149088
12.3517	0.0321514		8.75883	0.0300288		5.49161	0.00806495
12.8107	-0.00399053		8.86032	0.0297896		5.73295	0.00707135
13.5133	0.00492823		9.22606	0.0240663		5.77997	0.00925596
12.5149	0.0192545		9.05375	0.00538286		5.70594	0.00441968
11.7396	0.0283764		8.71238	0.0210686		5.53922	0.0116534
12.5142	0.01252		8.68316	0.0420868		5.69324	0.00198479
12.9066	0.0272984		8.70926	0.0497822		5.74565	0.00917715
13.1079	0.000143825		9.22819	0.00444096		5.7442	0.00535201
12.7887	0.00918219		9.12096	0.0135254		5.70152	0.00284412
12.8853	0.00795794		8.9974	0.0168464		5.78044	0.00975519
12.9876	0.035985		9.20162	0.029424		5.69419	0.00458634
12.8711	0.00759229		9.03371	0.010307		5.76174	0.00890798
12.5204	0.00543577		8.42999	0.0673759		5.65292	0.00430486
13.1351	0.0104301		8.96469	0.0298452		5.71224	0.005613
12.9674	0.00980066		8.98202	0.0199419		5.62931	0.00878315
13.1006	0.0328329		9.0792	0.0388309		5.56525	0.00339514
12.8053	-0.0144616		9.30155	-0.0134852		5.75208	0.00411585
14.4062	-0.0300687		9.84102	-0.00484441		5.96887	0.00474277
12.3446	0.00030531		8.95276	-0.00805076		5.65246	0.00577298
12.92	0.0162923		8.92582	0.0371641		5.71484	0.00414203
12.9581	0.0203805		9.40871	-0.00221201		5.66939	0.00880821
13.0846	0.000789213		9.12076	0.0147389		5.76672	0.00551688
13.7373	0.0170559		9.52067	0.0100815		5.92519	0.00509358
12.7845	0.0396344		9.0691	0.0289607		5.71628	0.0105598
13.0816	0.0158816		9.1212	0.0317191		5.60601	0.00577599
13.2323	0.0179088		9.11978	0.0228171		5.68273	0.0102918
12.2327	0.0145615		9.12847	0.00403968		5.78134	0.0104792
13.4038	-0.0116741		9.01652	0.030961		5.74931	0.00330064
15.0652	0.00628509		9.98725	0.0321278		6.10551	0.00828348
13.4336	0.00647276		9.53675	0.00128648		5.79327	0.00885274
12.9619	0.0209282		8.90438	0.0271098		5.77416	0.0078123
12.7602	0.00681692		9.2437	-0.0084716		5.7066	0.00260808
12.5919	0.0298649		8.77621	0.0345446		5.65821	0.00305723
12.4255	0.0206583		8.66653	0.0369709		5.63313	0.00869084
12.5588	-0.00157803		9.2573	-0.0150091		5.684	0.00958024
13.4323	0.0234609		9.70628	0.00252747		5.77741	0.0105
12.6866	0.0188529		9.1288	0.0449663		5.79706	0.00185618
13.2407	0.00166745		9.09674	0.0238963		5.73858	0.00469519
15.1007	-0.0269345		9.93862	0.0085645		6.04166	0.00119489
13.1932	0.0281361		9.00957	0.043461		5.73663	0.00805576
13.1256	0.0159585		9.21823	0.00753475		5.64409	0.0110753
12.5046	0.0149593		9.14138	0.00641945		5.63403	0.00594817
13.7534	0.00584647		9.28282	0.0299573		5.7638	0.00775355
14.1133	0.0124318		9.45323	0.0363349		5.8686	0.00420496
13.6901	0.00186504		9.19195	0.0403247		5.77777	0.00526042
13.9251	-0.0100204		9.41035	0.018467		5.78304	0.00765078
12.6753	0.0101319		9.09209	0.00422973		5.5985	0.0102885
13.0187	-0.0131025		9.00982	0.0211798		5.9078	-0.000738841
12.5751	0.0139387		9.02777	0.0234849		5.71643	0.00542651
12.8139	0.0107699		9.17462	-0.00628657		5.60721	0.00927462
13.4803	0.0200556		9.31701	0.0257747		5.85465	0.00714724
12.9696	0.0264843		9.1248	0.0362323		5.69733	0.00319677
13.2759	-0.0182073		9.66964	-0.016338		5.91745	0.001647
12.8362	0.0200868		8.79425	0.0377076		5.6775	0.00811647
13.0886	0.00999719		9.47563	-0.00830895		5.78526	0.00654526
13.9465	-0.0173803		9.43455	0.0116671		5.90055	0.00381151
13.3285	0.00203736		9.56947	-0.0108158		5.74905	0.00562703
12.6516	0.0210297		9.10483	0.0190208		5.65294	0.00904374
14.3368	-0.0311944		9.77832	-0.0063304		5.78358	-0.00189761
12.475	0.00175584		8.65248	0.0271779		5.82195	0.00422091
12.1516	0.0210812		8.63044	0.0124213		5.52552	0.00617515
12.9825	0.0247709		9.26151	0.0247382		5.60537	0.00873743
12.1514	0.0173805		8.61931	0.0191745		5.55865	0.00680701
13.5043	-0.000188021		9.01764	0.0371718		5.80289	0.00226979
13.1105	0.0370136		9.15601	0.019424		5.68632	0.0113313
12.8605	0.00550621		9.00479	0.0223671		5.79609	0.00309855
13.6947	0.0367325		9.40231	0.0320003		5.68891	0.00795914
13.0401	0.00735904		8.94317	0.0153628		5.71812	0.00497346
12.2969	0.0229355		8.66279	0.0366678		5.69164	0.00824199
13.3383	0.00665088		9.50098	0.0183495		5.79009	0.00351531
12.1585	0.0163207		8.52128	0.0262737		5.57754	0.00649675
12.881	0.0101745		8.88398	0.040886		5.73122	0.00139016
12.5173	-0.00207956		8.83171	0.0342639		5.72184	0.00579317
13.1328	0.0164823		9.16923	0.037745		5.68764	0.0102416
13.2996	0.0024221		9.22748	0.0177418		5.82177	0.00500025
13.6924	-0.00517987		9.58013	0.00513347		5.8086	0.00377849
12.5536	0.0343508		8.73928	0.0560028		5.80899	0.00660437
13.3555	0.00377614		9.527	0.00515595		5.91675	0.0030961
12.396	0.00871053		8.68254	0.0282256		5.69536	0.00551116
13.9126	0.00683866		9.9476	-0.00859868		5.95111	0.00129201
13.463	0.00282094		9.37407	0.00809486		5.96144	0.000546119
14.0494	0.00567886		9.73122	0.0146188		5.81408	0.00373997
12.5911	0.0640911		8.85596	0.0503662		5.55824	0.0199901
12.4627	0.00654238		8.77143	0.0212019		5.70685	0.00556422
12.8867	0.0181275		9.11247	0.0230031		5.73554	0.01069
13.0884	0.00246617		9.11877	0.0403961		5.67498	0.00334972
12.8995	0.00105989		9.25093	0.00506129		5.76992	0.00641214
13.3984	-0.010622		9.33961	0.00608525		5.97056	0.0020016
11.9783	0.00680262		8.3306	0.0304537		5.56856	0.00658552
13.3102	-0.0132478		9.29552	-0.0129057		5.61849	-0.00136564
14.1102	0.000293833		9.74898	0.00358859		5.96178	0.00589254
13.5044	-0.00808862		9.07291	0.0227018		5.8416	0.00164701
13.8344	-0.00877806		9.54661	0.00987411		5.85387	0.00300224
14.0886	0.0164201		9.6703	0.0376484		6.00382	0.00537413
13.0204	-0.0104922		9.11081	0.00206586		5.5567	0.00841802
12.8326	0.0115304		8.88428	0.020661		5.68163	0.00434927
13.3267	-0.030016		9.15642	0.0205478		5.7868	0.00840052
13.8214	-0.0117823		9.89081	-0.0233855		5.84375	0.00475193
12.236	0.0180058		8.58575	0.0270774		5.62243	0.00543406
13.1912	-0.0133604		9.18828	-0.013888		5.71323	0.00593111
12.7624	0.0168542		9.08461	0.0214559		5.80291	0.00419157
13.2913	0.00332342		9.18266	0.0250117		5.85935	0.00335257
12.5322	0.0108724		9.00462	0.0150677		5.7491	0.00410967
13.0426	-0.00362758		9.20565	0.00729862		5.7152	0.00646498
12.9595	0.0151004		9.13139	0.0116822		5.77258	0.00793832
12.5255	0.0115788		8.82765	0.0341893		5.65208	0.0027152
13.0428	0.0221802		9.30453	0.0047537		5.74114	0.00867408
12.8494	0.022723		9.04429	0.0253227		5.7245	0.00758222
12.5688	0.0537858		8.83261	0.0450643		5.73872	0.0155224
13.4108	0.0327757		9.32887	0.0278612		5.71658	0.00726175
12.9774	-0.0043678		8.92383	0.0290044		5.73316	0.0022538
12.869	0.0186143		9.29087	0.000479626		5.67405	0.0097481
12.9938	0.00304171		9.14263	0.00512282		5.71751	0.00727556
13.0813	0.0106753		9.39012	0.0135549		5.73852	0.00534253
12.3727	0.0186752		8.77949	0.0111176		5.53737	0.0105672
12.9543	0.010185		9.10716	0.0163855		5.71092	0.0114547
14.4899	-0.00477962		9.6984	0.0269327		5.90974	0.00432174
13.1898	0.0100021		8.85278	0.0339975		5.77435	0.0066802
14.3966	0.00206791		9.6312	0.0220737		5.86444	0.0104648
13.5453	0.0229836		9.28209	0.0164628		5.77913	0.0124764
13.5618	-0.0155578		9.39773	-0.0125898		5.67035	0.00425069
13.2298	0.0194917		9.23587	0.0331179		5.78315	0.00688919
14.1469	0.00103642		9.43002	0.0191277		5.82246	0.00898963
12.7512	0.0144666		9.19075	0.00892845		5.74047	0.00787788
12.7265	0.00359685		9.11322	0.0139065		5.71556	0.0035504
12.4359	0.0296623		9.02277	0.00215761		5.48538	0.0143955
12.8527	0.0159219		8.94712	0.0298254		5.67684	0.00795776
12.5291	0.0107548		9.04094	0.00806939		5.68291	0.00448223
13.3025	0.0622825		9.44844	0.039047		5.70146	0.0102956
13.4982	0.041991		9.27476	0.0301147		5.63467	0.011401
13.5907	-0.011863		9.44175	0.0188095		5.75386	0.00204058
12.6251	0.0117382		8.63508	0.0356224		5.699	0.00290533
13.4005	-0.00425443		9.10519	0.0223938		5.76512	0.00278471
14.811	-0.00356029		10.2678	-0.00365904		6.05293	0.00715831
13.0919	0.0103233		9.07853	0.0374898		5.72635	0.00448984
12.9662	-0.00573415		9.00024	0.019409		5.63044	0.000636344
12.8467	0.0119349		8.94845	0.021283		5.63139	0.00998829
13.3367	-0.00821401		9.35077	0.00530942		5.75327	0.00313347
13.39	0.0124144		9.41802	0.0140945		5.78362	0.00226909
13.2847	0.01505		9.20297	0.0385246		5.74354	0.00795748
12.4945	0.00972323		9.01739	-0.00697595		5.68178	0.0113738
13.8423	0.0306623		9.47671	0.0419721		5.94025	0.0132881
13.1032	0.0198569		9.47154	0.0104296		5.76846	0.00440358
14.5483	0.00428354		9.68369	0.0368501		6.15774	0.0073562
12.8369	0.0050865		9.03898	0.0195055		5.69967	0.00487025
12.0963	0.0117485		8.56862	0.0153185		5.62528	0.00510046
13.0996	-0.00241428		9.14564	0.0182112		5.77977	-0.00247484
13.8142	0.00997243		9.40454	0.0326638		5.95563	0.00632113
14.5178	0.00857334		9.96914	0.0353364		5.87333	0.00678183
12.727	-0.00319387		9.17548	-0.0120715		5.8319	0.00288637
13.1884	-0.0128725		9.24749	-0.00263768		5.68186	0.0102585
12.8947	0.0128633		9.25061	0.0104271		5.72598	0.00785842
12.8969	-0.00207681		9.2067	0.000653636		5.71742	0.00347244
12.8509	0.0295822		8.81698	0.0419744		5.62588	0.00485135
12.7132	0.00650475		8.99518	0.0189331		5.73602	0.00467865
12.4633	0.015276		8.89366	0.0100412		5.72951	0.00834115
12.4839	0.00483984		8.62008	0.0172791		5.57713	0.00563015
13.5659	-0.00664502		9.20263	0.00573407		5.65526	0.01062
12.5799	0.0128747		8.7509	0.0416007		5.54689	0.0063441
12.7088	0.0264836		9.05652	0.0171499		5.74382	0.011174
13.1842	0.024647		8.96552	0.034945		5.74028	0.0082426
13.1768	0.0240425		9.35054	0.0299174		5.73523	0.00504596
13.1837	0.0180021		9.45621	0.00760881		5.69875	0.00645866
12.658	0.00269182		8.96901	0.0132978		5.75334	-0.000478041
13.3657	0.00598402		9.40897	0.0194582		5.76992	0.00974077
12.1709	0.0214038		8.71899	0.0403788		5.60951	0.0123815
12.7574	0.0240117		8.83563	0.0501068		5.85393	0.00848842
12.9196	0.0266711		9.16035	0.0250799		5.71188	0.0103852
13.268	0.00286219		9.18685	0.0140801		5.81476	0.00308516
12.3781	0.0276046		8.56042	0.0298333		5.55294	0.0114243
13.2238	0.018567		9.43125	0.00714564		5.6984	0.00575644
13.3369	0.0148789		9.50325	0.00101733		5.79089	0.00227112
12.1267	0.00596404		8.71476	0.0120353		5.72769	0.00185522
13.6134	-0.00796789		9.39812	0.00559507		5.70056	-0.00272378
12.3555	0.0087197		8.58163	0.0254079		5.69486	0.00761389
12.8885	-0.000705382		8.86765	0.0490522		5.71431	0.00440142
12.4392	0.0134048		8.65371	0.0429144		5.75997	0.00165063
13.0601	0.0249907		9.32135	-0.00981587		5.61983	0.00725368
13.2002	0.016935		9.2937	0.018583		5.69911	0.0104617
12.4121	0.00498202		8.64972	0.019885		5.75417	0.00449576
12.5151	0.00933492		8.69745	0.0533438		5.66607	0.00581702
13.0705	0.0131955		9.41512	0.00511478		5.73708	0.00669423
12.4841	0.00341719		8.97554	0.00575303		5.72117	0.00951731
12.9466	0.0296567		8.90249	0.0502736		5.6936	0.0079365
12.5777	0.0227189		8.8062	0.0251761		5.73241	0.0108837
12.2056	0.0213954		8.43201	0.0448146		5.46825	0.00972823
12.2097	0.0161537		8.61192	0.0258456		5.57696	0.00830618
14.1055	0.0102638		9.584	0.0245535		5.91487	-0.000750131
12.658	0.0120898		9.09157	0.0118685		5.77886	0.00733205
13.1219	0.0304527		9.05421	0.0325409		5.59987	0.00980603
13.3131	0.00972373		9.1624	0.0229994		5.82955	0.0118204
13.3843	0.0253169		8.95595	0.0472881		5.70335	0.00882965
13.094	-0.00813616		9.20729	0.00107693		5.6233	0.00180844
12.1324	0.0138548		8.56586	0.0410606		5.59173	0.00186273
12.2539	0.0116614		8.81739	-0.000941612		5.58684	0.00579619
12.9181	0.014115		9.09436	0.0267062		5.74865	0.00756272
13.523	0.0254298		9.5542	0.0102175		5.8118	0.00633423
12.8537	0.0217125		8.93994	0.0395206		5.55799	0.00943476
13.6888	-0.00143889		9.62765	0.0167638		5.76588	0.0034602
12.9359	0.0115604		9.12745	0.0340822		5.85884	0.00660839
14.1371	0.00566702		9.54812	0.0148102		5.70918	0.00761134
12.3477	-0.00401597		8.9086	0.0060582		5.72746	-0.00297563
12.0514	0.0197429		8.41973	0.0306214		5.59021	0.0102593
13.0599	0.0356312		8.90415	0.0440805		5.58865	0.0061066
13.8441	-0.0077946		9.69079	-0.00293681		5.62523	0.0046861
13.938	0.00611165		9.76767	-0.0014755		5.90877	0.00899684
13.5611	0.0137916		9.17972	0.0366737		5.87656	0.00668868
12.882	0.0170762		9.05462	0.00539526		5.73536	0.0118494
13.0667	0.0136422		9.23687	0.0301947		5.75652	0.0081502
12.9254	0.0289626		9.37216	0.029009		5.68212	0.00943854
12.3514	0.00344323		8.79097	0.00419851		5.63905	0.00950431
13.5319	0.00548774		8.81711	0.056781		5.80601	0.00349031
12.4254	0.0349037		8.89236	0.0394788		5.62793	0.00842837
12.947	-0.00273772		9.05068	0.00203789		5.72827	0.00639708
13.6989	0.00912588		9.36284	0.0114941		5.6984	0.00461829
14.0865	-0.00337888		9.54389	0.0173297		5.96556	0.0100801
12.5341	0.00586392		9.0253	0.0179729		5.59614	0.00626647
14.2431	-0.00104659		9.45939	0.0234958		5.8608	0.0027278
13.5108	0.0103791		9.22399	0.0230838		5.6887	0.00448107
13.0504	0.0131112		9.51266	-0.0068888		5.75735	0.0137908
13.261	0.0104213		9.41072	-0.000877535		5.68783	0.008404
13.501	0.00858018		9.4859	0.00818705		5.69738	0.00735094
12.8109	-0.00114402		9.3641	-0.00528617		5.63355	0.00488006
12.2417	0.0115057		8.66818	0.0121856		5.62619	0.00610101
13.2702	-0.00416433		9.16475	0.0203732		5.72752	0.0038395
12.7333	0.0162032		8.76965	0.03958		5.67482	0.0024185
11.9773	0.0219323		8.42318	0.0313158		5.54971	0.0123407
12.4853	0.00520557		8.83961	0.0269167		5.70637	0.0103757
14.1797	-0.00457853		9.65506	0.0201031		5.94864	0.00596475
12.6152	0.0073961		8.91421	0.00608462		5.60255	0.00505261
12.2364	0.0182723		8.26218	0.0589737		5.54875	0.0107776
12.6057	0.0225274		9.08309	0.0139039		5.62779	0.0129374
13.4251	0.0168492		9.46098	0.0121898		5.9076	0.011343
12.8183	0.0135382		8.90776	0.0306785		5.62029	0.00708543
12.7846	-0.000677718		9.22945	0.00333806		5.762	0.00190875
12.7087	0.0146145		8.87195	0.0236787		5.7038	0.00781212
13.4226	-0.00280334		9.06418	0.0215398		5.60755	0.0113072
13.6382	0.0293803		10.1408	-0.01087		5.81761	0.0126003
12.7792	0.0120337		9.28809	0.00288836		5.69671	0.011866
12.6162	0.0281645		8.65242	0.048341		5.68805	0.0107496
12.4867	0.017512		8.95669	0.021143		5.73008	0.00465806
12.1899	0.0143774		8.38804	0.0421501		5.45239	0.00415324
12.4224	0.00920962		8.7756	0.00824448		5.6716	0.00691988
13.167	0.0125632		9.34767	0.0279796		5.90508	0.00723317
12.6183	0.0106127		8.93281	0.0172979		5.71197	0.0122145
12.8321	0.0177433		9.09764	0.0135304		5.72664	0.00511747
12.866	0.00185384		9.05173	0.017775		5.73576	0.0080963
12.3866	0.0327628		9.06399	0.00763218		5.82953	0.0167981
13.2253	0.0265742		9.22179	0.0171723		5.64843	0.00607986
12.3957	0.0204261		8.66095	0.0265562		5.76605	0.0127024
13.1776	-0.00523142		9.28751	-0.00199024		5.7418	0.00190093
12.1808	0.0344026		8.45312	0.0405508		5.64164	0.013909
13.469	0.00106554		9.21326	0.0170195		5.69098	0.00591961
13.1945	0.0124323		9.22336	0.0276039		5.79129	0.00786875
13.192	0.0249892		9.40071	0.00770611		5.76751	0.0108053
13.0536	0.011617		8.98872	0.0298945		5.65541	0.00801945
13.0163	0.007382		9.16859	0.0173692		5.71094	0.00840309
13.5759	0.0222069		9.4478	0.0353073		5.87745	0.00620088
12.2391	0.0138115		8.8107	-0.00327884		5.65898	0.0036735
13.3515	0.00610411		9.42649	-0.00358175		5.74327	0.00790752
12.9507	0.030607		9.2407	0.0192867		5.6657	0.00928596
14.0402	0.00693186		9.52201	0.0369293		5.71517	0.00327417
12.8365	0.0204853		9.06726	0.0156347		5.65084	0.00818395
14.5866	-0.0161208		9.65603	0.0107475		5.88449	0.00295162
12.3461	0.0208964		8.95682	-0.00733114		5.58217	0.0111985
12.8302	0.0145511		8.90022	0.0414523		5.62518	0.00390192
12.1232	0.0142402		8.48625	0.0367517		5.69792	0.00560983
14.1695	-0.00313029		9.34695	0.0364892		5.89243	0.000887348
12.0589	0.00914818		8.55257	0.0133262		5.56479	0.00447111
13.4637	0.0269328		9.52328	-0.00142134		5.72808	0.0102863
12.368	0.0157878		8.74791	0.0160055		5.66378	0.00467482
13.4782	0.00283393		9.25292	0.0236999		5.69912	-0.000724794
13.7142	0.00768575		9.50945	0.0111657		5.70167	0.00656439
13.9772	0.00779162		9.32212	0.0309897		5.8365	0.00726988
13.5555	0.0143949		9.16867	0.0257607		5.67925	0.00810767
13.1905	0.0213312		9.12358	0.0343287		5.69209	0.00779273
13.3813	-0.00524941		9.57398	-0.0178948		5.73648	0.00543748
13.5822	0.0141749		9.57096	0.00716743		5.88111	0.0084079
12.8941	0.00222213		9.17992	0.0287714		5.73651	0.00295301
12.3772	0.00848612		9.13006	0.0250582		5.7066	0.00259225
12.542	0.0192152		9.1475	0.00538232		5.79213	0.00885922
13.0925	0.0240799		9.22326	0.0222405		5.84597	0.00935269
13.9936	-0.0148037		9.49411	0.0157923		5.91049	0.00386835
14.0627	0.0181852		9.71292	0.0182333		5.79987	0.00889846
12.0106	0.0193849		8.54687	0.0315689		5.69609	0.0116031
12.3819	0.00575333		8.72127	0.021847		5.69824	0.00473916
12.9228	0.0119558		9.17142	0.00517001		5.64077	0.0107279
13.2591	0.0277378		9.36348	0.0123785		5.84995	0.00757932
13.1265	0.0126778		9.39134	0.0116615		5.73913	0.00825812
12.9627	0.00577769		9.13105	0.0181832		5.77406	-0.000423797
12.9178	0.0215142		8.99121	0.0191086		5.66113	0.0130435
14.0002	-0.0029246		9.84493	-0.00216961		5.89673	0.00983571
13.0875	0.00516062		9.35317	-0.00374013		5.66648	0.00651585
12.3509	-0.00596286		8.49299	0.014796		5.49056	0.00788463
13.2061	-0.000805428		9.06458	0.023315		5.89551	0.00267678
13.5858	0.00874706		9.57297	0.0173963		5.8312	0.0059004
13.5499	0.00292203		9.32109	0.0269101		5.73339	0.00109105
12.8894	0.023697		9.0706	0.0216586		5.82627	0.00269139
12.3683	0.0156942		8.93276	0.0156017		5.65271	0.00879482
14.3907	0.00033314		9.44867	0.0353052		5.97223	0.00883817
12.6342	0.0034644		9.12416	0.00361692		5.7749	0.00330358
13.3194	0.0121471		9.20048	0.020121		5.70313	0.00603188
12.8593	0.00807386		8.84108	0.0184399		5.7052	0.00348878
13.8495	0.00516545		9.64695	-0.00485481		5.70124	0.00929433
13.0345	0.0375546		9.04692	0.0425634		5.61222	0.0100054
15.4031	0.0234469		10.2382	0.0237515		6.11814	0.011678
12.557	0.0168001		9.00943	0.0153066		5.68859	0.00795808
13.1463	0.00197113		9.11383	0.0160195		5.79081	0.00785365
13.1667	0.0185407		9.18073	0.0296569		5.99328	0.00563368
12.9586	-0.00652416		9.37309	0.00215299		5.75843	0.00997198
12.6778	-0.000742843		8.73226	0.0238836		5.69427	0.00584247
13.0202	0.0158133		9.13252	0.026321		5.74159	0.000886289
12.1424	0.016549		8.38689	0.0409196		5.55008	0.00754471
13.0902	0.0079221		9.30299	0.00504667		5.82654	0.00483844
12.6178	0.0110603		8.96961	0.0198208		5.65095	0.012849
12.8529	0.0235264		8.88519	0.0422153		5.73078	0.0116691
12.859	0.0148593		9.33369	0.00783188		5.6579	0.00425296
13.1577	-0.00556783		9.14885	0.0285746		5.57367	0.00453254
13.4752	0.0188241		9.38651	0.0238024		5.69837	0.00750365
13.5955	-0.0234728		9.76732	-0.0284398		5.72289	0.00944405
14.3125	0.0244102		9.63014	0.0347906		6.06573	0.00241707
13.5814	0.0174525		9.42775	0.0150988		5.67156	0.00926277
12.5506	0.0141127		8.89664	0.0202232		5.69935	0.00546755
12.7366	0.00595516		8.5508	0.0491778		5.61516	0.0082312
13.6093	0.0331336		9.70059	0.0304686		5.79991	0.00777524
13.0953	0.0190948		8.94154	0.0596099		5.62112	0.00783055
13.5586	0.00848999		9.29264	0.0160717		5.91704	0.00139967
12.3467	0.00143369		9.37955	-0.0264702		5.40841	0.00825331
14.7398	0.00553634		9.8135	0.0207004		5.94802	0.00816171
13.613	0.00877098		9.66628	0.00375233		5.70737	0.0123717
13.1729	-0.00880124		9.2397	0.014405		5.65943	-0.00421509
13.5238	0.00470751		9.67343	-0.00155327		5.8439	0.00821775
12.9209	0.00866418		9.1615	-0.000107256		5.74598	0.0031567
13.5654	0.0132742		9.52042	0.00888599		5.66823	0.00812197
13.5792	0.0191804		9.46913	0.0115847		5.81372	0.00700561
13.9022	0.00974052		9.47569	0.0266852		5.7771	0.00707961
13.3211	-0.0110953		9.08602	0.0129103		5.80657	0.00115938
12.8067	0.0145857		8.78119	0.0240776		5.57824	0.0130367
12.1185	0.00447356		9.00965	-0.0233722		5.65015	0.00824881
13.0109	0.00658279		9.1618	0.0146703		5.54325	0.00686192
12.5546	0.0175052		8.92919	0.0304138		5.77062	0.000836557
12.9837	0.0116082		9.0509	0.0225691		5.73711	0.00448188
13.2979	0.00745162		9.28179	0.00478702		5.71305	0.00711329
12.9669	-0.00127197		9.49645	-0.00877766		5.81759	0.00832488
12.9064	0.0191789		8.96893	0.0346758		5.66919	0.00925627
12.5891	0.0119324		8.99692	0.0171002		5.62435	0.00820834
12.5108	0.0227783		9.02168	0.0204278		5.68481	0.00330205
12.7121	0.00380066		8.9398	0.0168082		5.75675	0.00349568
12.8404	0.0273435		8.98612	0.0185234		5.61254	0.0134911
13.2736	0.0268471		9.65172	-0.0116481		5.65497	0.0162816
12.9269	-0.0108472		9.3659	-0.0175207		5.68898	0.00423746
12.3994	0.026371		8.62967	0.0350911		5.65699	0.00696664
11.9403	0.0227638		8.76925	-0.00956261		5.60991	0.0136035
13.1022	0.0192434		8.93921	0.0341297		5.66664	0.00602059
12.6743	0.0119488		8.93756	0.0142993		5.63578	0.00877479
13.2226	-0.00334862		9.20995	0.00706503		5.68163	0.00717499
12.1835	0.0208766		8.7552	0.010116		5.67981	0.0103011
12.1964	-0.000226655		9.24366	-0.0215633		5.58842	0.00338429
12.9079	0.0174736		9.21337	0.00994037		5.67942	0.00680145
13.8305	0.00645489		9.66817	0.0189078		5.88344	0.00322681
12.2487	0.000250522		8.51133	0.0255731		5.49911	0.00548285
12.5256	0.021747		8.89938	0.0207793		5.74895	0.00655986
13.0923	0.0118129		9.25199	0.00808963		5.79119	0.00502396
13.9963	-0.0157345		9.53062	0.00112509		5.84972	0.00436669
12.5489	0.0162093		8.75452	0.0284053		5.79034	0.00478622
13.9183	0.0132084		9.46263	0.0322085		5.81041	0.00250634
12.9727	-0.000130328		9.35473	-0.0133967		5.79029	0.00278216
13.9	0.00681348		9.33972	0.0212446		5.93603	0.00560393
13.4958	0.0218898		9.46988	0.0394086		5.7967	0.0038434
12.6539	0.0147644		9.05364	0.0126499		5.60756	0.00847001
13.2688	-0.00272514		9.28779	0.0116344		5.65917	0.0105182
13.3387	-0.00584304		9.58887	0.00377693		5.84939	0.00384139
12.7844	0.00429644		8.71452	0.0347425		5.5795	0.00169648
12.5553	0.00863766		8.73385	0.0215899		5.56919	0.00204305
12.3491	0.0176369		8.69193	0.0256543		5.58819	0.00727925
12.7886	0.00701823		8.88219	0.0282923		5.62819	0.00361945
12.8058	0.0131039		9.24278	-0.0032818		5.71924	0.00754275
12.5289	0.0547094		8.77447	0.0440737		5.59585	0.0130442
14.4274	0.00574564		9.70429	0.0289972		5.88575	0.0079375
12.8957	0.00681451		8.98829	0.0135174		5.80228	0.00618617
12.3588	0.0208814		8.73339	0.0209191		5.76584	0.00707805
13.9729	0.0277209		9.57273	0.0355937		5.84303	0.00584564
13.0468	-0.00399141		9.10205	0.0179447		5.54669	0.003543
13.033	0.00625832		9.25354	0.0279581		5.87294	0.00459906
12.4154	0.0187313		8.86256	0.00828763		5.80688	0.0142237
13.4036	0.0441182		9.31239	0.0295462		5.78066	0.00855051
12.844	0.0251405		9.17272	0.0118186		5.74306	0.0141051
13.5815	0.0224482		9.48851	0.0414458		5.90273	0.00427938
11.9845	0.0250018		8.36357	0.023484		5.64399	0.0147114
12.8694	0.00751036		9.03187	0.0115746		5.67556	0.00667776
12.396	0.0241952		8.86127	0.0257343		5.64377	0.00810867
13.0109	0.014289		9.01546	0.0196255		5.77731	0.00743852
12.4646	0.0344101		8.75602	0.0392385		5.79153	0.00798526
12.2021	0.0263143		8.82017	0.016187		5.74104	0.00974957
13.8212	0.0185682		9.48765	0.0226415		5.81897	0.00699136
13.7557	0.00179763		9.7879	-0.00508384		5.82433	0.00879625
13.353	0.0305757		9.3351	0.0403246		5.81697	0.00752811
12.9723	0.00201513		8.83705	0.0279057		5.70513	0.00974377
12.6424	0.0228475		9.13727	0.0338581		5.68554	0.00468901
12.8722	0.017418		9.04279	0.0274593		5.72887	0.00775539
12.7432	0.0285163		8.99835	0.0393174		5.59867	0.00568019
13.267	0.0179626		9.49071	0.00757729		5.82895	0.00871941
12.8319	0.00768917		9.02683	0.0139062		5.78653	0.00805571
12.9847	-0.00669622		9.32377	-0.0174782		5.56361	0.00717817
13.5324	-0.00293654		9.53239	0.00174384		5.79312	0.00211394
13.2853	-0.00302351		9.21598	0.00453701		5.73766	0.00847685
13.9963	0.0134696		9.37069	0.0323113		5.75225	0.00615574
13.3748	-0.00652288		9.28595	0.0105183		5.81305	0.00373048
13.3211	-0.0015377		9.05763	0.0335973		5.7625	0.00217219
12.5505	0.0331852		8.8339	0.0517539		5.6396	0.010315
14.5407	-0.0145863		9.8881	0.00543918		5.91927	0.00302381
12.1953	0.0374326		8.58177	0.0372668		5.73191	0.0150034
12.2605	0.0196176		8.58596	0.0260083		5.71835	0.00666389
14.4902	-0.0393049		9.96637	-0.0127099		6.04204	0.00189707
12.9299	0.0307167		9.16375	0.0208353		5.64131	0.0121203
12.4056	0.0309522		8.94569	0.0116922		5.67455	0.00897572
13.3885	0.016706		9.33668	0.02825		5.60519	0.009894
12.2973	0.0135435		8.58429	0.028572		5.63569	0.00790387
13.9366	-0.0199969		9.84419	-0.0200528		5.89485	0.00695222
12.9309	0.00649646		8.96341	0.0105742		5.72963	0.00825857
13.4357	0.020727		9.27544	0.0364897		5.68884	0.0123098
12.7517	0.00487045		9.06159	0.0105532		5.66832	0.00475278
12.2674	0.011028		8.81726	0.0101714		5.65586	0.00764497
12.7676	0.0520351		9.0884	0.031871		5.72861	0.0124767
13.1147	0.0186956		9.27313	0.021139		5.69025	0.00866201
12.6497	0.0248418		9.02522	0.0295512		5.62098	0.00950255
14.1688	0.00512977		9.59665	0.0236984		5.72547	0.00821192
12.5121	0.0391147		8.86568	0.02738		5.57619	0.0147342
15.3149	-0.0111824		10.4164	0.0107395		6.20388	0.0076256
12.3776	0.0114223		8.79573	0.0360377		5.70067	0.00416052
13.3627	0.00334429		9.09752	0.0169978		5.75605	0.00236607
12.037	0.0236003		8.58711	0.0197967		5.69212	0.00945003
13.0504	0.0209035		9.0978	0.0172778		5.77696	0.0112721
12.2473	0.0221633		8.85683	0.00275881		5.77809	0.0134937
12.8415	0.000513861		8.71783	0.048168		5.72067	0.00783649
12.9019	0.016238		9.08875	0.0236238		5.87344	0.00677483
13.5528	0.00168068		8.98577	0.0458757		5.78136	0.00630294
12.9791	0.0150773		9.22977	0.00867272		5.6371	0.00843436
12.733	0.0179399		8.82518	0.0174161		5.67699	0.01033
12.1782	0.0135077		8.69637	0.0072817		5.64539	0.00692045
12.7011	0.0265067		8.88386	0.0311583		5.75733	0.0105129
13.3527	-0.0118448		9.34194	0.0117277		5.71883	0.00136655
12.7022	0.00474405		9.1307	-0.00037277		5.66724	0.00969341
12.8917	0.0115039		8.73782	0.0498367		5.6458	-0.000434132
12.1539	0.0203832		8.57007	0.0257471		5.57906	0.00931042
11.9212	0.0218218		8.37682	0.0290067		5.47029	0.00888294
12.7023	-0.00420071		9.0536	-0.0160104		5.62889	0.00580157
13.9476	0.00849467		9.3464	0.0203109		5.69579	0.00573387
13.4048	0.0215258		9.67169	0.00181444		5.90275	0.005725
13.6985	-0.0194096		9.51301	-0.00578596		5.75574	0.00201412
12.2181	0.0282549		8.86709	0.0212829		5.59602	0.011137
13.2045	0.0171038		9.3823	0.0106037		5.76866	0.00652586
12.9567	0.000599967		9.10281	0.0158348		5.61729	0.00481099
13.048	0.0324658		8.98684	0.0311325		5.78893	0.00602268
14.4347	0.0199307		9.89487	0.00328812		5.80911	0.0120151
13.435	0.00567601		9.9115	-0.0189605		5.84019	0.00497994
13.6966	0.0137901		9.26689	0.0110026		5.71861	0.00902231
12.8361	0.0381017		9.02562	0.0169523		5.7239	0.0138461
12.3372	0.0211568		8.69083	0.0494117		5.685	0.00600591
12.6563	0.00223208		9.07296	-0.00800839		5.57162	0.00726436
12.8087	0.0244735		9.20106	0.0293733		5.71823	0.0101556
12.7987	0.00286222		9.08325	0.00831304		5.65187	0.0114148
12.5	0.0135498		9.07541	0.012672		5.72025	0.00770264
14.3039	-0.0102344		9.88359	0.00677794		5.93128	0.00584544
12.9843	0.00605086		8.98972	0.0342744		5.69787	0.0036333
12.8768	0.00149593		9.43803	-0.00338633		5.75455	0.00809246
12.3774	0.0136727		8.83483	0.0271122		5.64817	0.00748112
12.12	0.0188821		8.69891	0.0175998		5.59465	0.00960476
12.3501	0.021884		8.64799	0.0138101		5.60493	0.011775
12.8925	0.0102988		8.83629	0.0210767		5.89832	0.00982341
13.1944	0.00767064		9.041	0.0220112		5.73376	0.0112323
13.8422	0.00272404		9.26302	0.039025		5.75178	0.00432608
12.9314	0.0259148		9.0265	0.0259477		5.67121	0.00124057
12.7003	0.00696363		9.05432	0.0192098		5.63249	0.00374542
12.5975	0.0115391		8.93319	0.0271097		5.77911	0.00673277
12.8495	0.0297864		9.1654	0.0336224		5.69592	0.00968563
13.3729	0.0160982		9.01394	0.0321318		5.68689	0.00502547
12.9678	0.0257363		9.14832	0.0181798		5.75162	0.00657856
12.444	0.00557404		8.78006	0.0193324		5.70628	0.0042547
12.5625	-0.00160525		8.73514	0.0133813		5.66773	0.00272697
14.2437	-0.0146524		9.4553	0.00946329		5.78026	0.00106844
14.4086	-0.00482478		9.7967	0.0162859		5.96551	0.00693441
13.4205	-0.0182711		8.96475	0.0302916		5.74835	0.00304214
13.5912	0.00812679		9.39796	0.0112285		5.7411	0.0082822
13.0117	0.0211892		8.97648	0.029591		5.71334	0.00990052
13.0969	0.0357012		9.14178	0.0346754		5.76344	0.0102068
12.9273	-0.00194002		9.0713	0.0338109		5.67307	0.00272294
13.9079	-0.0150502		9.24708	0.0198471		5.76261	0.00035621
12.2214	0.0321537		8.78706	0.0229227		5.7203	0.013497
12.6214	0.00260901		8.92002	0.00722438		5.51924	0.00516954
13.2495	-0.00337683		9.30478	0.00512257		5.76414	0.0101041
12.4755	0.0168789		9.1663	0.0115734		5.72828	0.0097363
12.7668	0.00709297		8.99969	0.0173762		5.60112	0.0074697
12.3267	0.00674188		8.56376	0.0259213		5.60342	0.0047424
13.8866	0.0150409		9.69569	0.0172242		5.76365	0.0119754
12.8576	0.0143272		8.9508	0.0128762		5.65375	0.0064088
12.8791	0.00942518		8.8978	0.0199757		5.58954	0.00799018
13.2371	0.0083263		9.15123	0.0303378		5.76153	0.00789812
12.5068	0.0240151		8.96832	0.0073902		5.69506	0.0142962
12.5738	0.016027		9.05136	0.0211752		5.68725	0.00444408
13.098	-0.00940564		9.08365	0.00110593		5.68771	0.00293425
12.8411	0.00981794		9.1252	0.0180899		5.68637	0.00537951
12.5644	0.0167176		9.10838	0.000369617		5.63644	0.00887727
13.8891	0.0124358		9.53921	0.0197474		5.85214	0.00692712
12.8066	0.0237659		9.06877	0.0322352		5.751	0.00773904
12.6744	0.0058773		9.12363	0.0123768		5.51966	0.00504052
14.8892	0.0125044		9.75812	0.0334647		5.8668	0.00770088
12.6174	-0.00643938		8.65953	0.0217637		5.69911	4.68614e-05
13.3238	-0.00130449		9.13718	0.0253948		5.67811	0.000855309
12.7547	0.00535067		8.94574	0.00222972		5.68232	0.00127567
12.8979	0.00610126		8.78294	0.0356249		5.72767	0.00595805
13.4265	0.00298518		9.17497	0.0226471		5.75567	0.00224946
12.9632	0.0215023		8.82733	0.0479236		5.72335	0.00317616
12.1923	0.0196406		8.69716	0.0059533		5.60697	0.0135546
12.9827	0.0176367		8.99075	0.0183198		5.735	0.00959075
13.7098	0.00982351		9.49039	0.0197397		5.81299	0.00418326
13.3621	0.0235634		9.43445	0.0159489		5.66808	0.00982592
13.2128	0.0108083		9.72993	-0.00615396		5.65708	0.00809065
13.2095	-0.00217278		9.03144	0.00545973		5.71982	0.00713879
12.4587	0.00995032		8.64916	0.0119223		5.55533	0.0110108
13.9109	0.0130591		9.2252	0.038929		5.73034	0.00388097
12.5603	0.0053394		8.68157	0.0287134		5.68058	0.000613886
13.3205	-0.00758894		9.03171	0.0128186		5.64604	0.00661892
14.0075	-0.000633836		9.41322	0.0179771		5.83068	0.0074684
12.8986	-0.0021805		8.92806	0.0244757		5.5923	0.0059024
12.8342	0.0162925		9.14242	0.0164824		5.66865	0.0105889
13.8	0.00190406		9.61059	0.012079		5.82205	0.0104383
12.8971	0.00382351		9.00804	0.0191151		5.69345	0.0101083
12.665	0.0218915		9.28532	-0.00164549		5.63879	0.00931405
12.8159	-0.00137296		9.13772	-0.0129662		5.68732	0.0101309
13.2478	0.0337974		9.33677	0.0331272		5.64798	0.0093308
13.5289	-9.46489e-05		9.06935	0.0173546		5.71032	0.00744398
12.4685	0.0115836		8.83794	0.0173272		5.49983	0.00629839
12.4753	0.0153581		8.79718	0.0159802		5.57553	0.00806471
12.6573	-0.0148092		9.10926	-0.000138846		5.74204	6.30105e-05
12.6074	0.00348197		9.09473	-0.00864573		5.65654	0.00969407
12.8194	0.0193999		9.03046	0.0169482		5.68123	0.0109407
13.1424	0.0103402		8.91343	0.0488102		5.56621	0.00631744
12.6561	0.03419		8.44538	0.0579164		5.68626	0.0108724
12.8429	-0.00248944		8.93686	0.0198066		5.75176	0.00404664
13.8786	-0.00856938		9.58444	0.00065458		5.69987	0.00529204
12.9752	0.0111866		9.00491	0.0248066		5.61279	0.00559535
12.901	0.0101904		9.08474	0.0206421		5.79402	0.00611548
13.3071	0.00426297		9.13494	0.0372329		5.86011	0.00484446
12.4597	0.00925078		8.81407	0.0132424		5.73027	0.00583301
13.3101	-0.00125694		9.51155	-0.0127153		5.68657	0.0089565
13.2678	0.0128121		9.59897	0.00112981		5.8772	0.00334797
12.6093	-0.00340807		9.21344	-0.0137427		5.64099	0.00532585
11.8574	0.0179033		8.36235	0.0304738		5.39783	0.0134712
13.2477	0.00659401		9.13684	0.0434496		5.80268	0.00389378
13.026	0.0178735		9.10949	0.0133381		5.72903	0.00981756
12.4035	0.0108709		9.16	0.00525509		5.78632	0.00461211
12.8821	0.0297984		9.13902	0.00618225		5.66524	0.00624827
13.2188	0.0141172		9.22275	0.0290877		5.80308	0.00863057
12.7392	0.0114374		9.21101	0.00471343		5.72255	0.0079364
12.4598	0.0263512		8.65763	0.0340359		5.58302	0.0112785
13.3582	0.000597096		9.40821	0.00870781		5.76729	0.00839137
12.3788	0.0135691		8.83112	0.01287		5.61502	0.00293026
12.9603	-0.00516141		9.02066	0.0314694		5.77345	0.0031106
12.6084	0.0137811		8.91687	0.017897		5.80837	0.00356073
12.6924	0.00087357		9.10248	0.000420374		5.7344	0.000584974
12.5169	0.00934704		8.90004	0.0252937		5.84448	0.00927598
12.8843	0.0273189		9.23399	0.00876634		5.80395	0.0093943
14.1172	-0.0108498		9.90036	-0.0256819		5.76755	0.010943
12.9448	-0.00719845		9.20888	-0.00426473		5.71409	0.00515289
13.3516	0.0120022		9.42239	0.0216919		5.69951	0.00813216
12.5212	0.0330831		8.79621	0.0476623		5.55735	0.00673559
13.6228	0.00121682		9.71325	-0.00922605		5.81917	0.00647779
12.6601	0.0235697		8.90255	0.0221339		5.70261	0.00450349
12.6597	0.00433805		9.08359	0.00929716		5.61646	0.0123969
14.5135	-0.0102414		9.59287	0.0254265		5.87039	0.00773597
12.7874	0.0193287		8.96544	0.0250114		5.68721	0.00439261
13.6091	-0.00600542		9.37304	0.00914573		5.765	0.00430608
13.2326	0.0145978		9.2141	0.0241448		5.58433	0.00968899
13.3865	0.0157484		9.25036	0.0271043		5.71332	0.00475229
12.1766	0.0158094		8.64186	0.0221806		5.57076	0.00824809
12.8139	0.00709547		8.94139	0.0261456		5.73668	0.000707744
12.271	0.00152122		8.43712	0.045519		5.48038	0.00911982
14.2479	-0.00820448		9.64998	0.0155237		5.8962	0.00884898
12.6963	0.0304805		9.19909	0.0212426		5.70229	0.00955182
12.5107	0.0214936		8.90353	0.0135944		5.67018	0.00846453
14.2435	-0.00296719		9.64206	0.0233682		5.75129	0.00629688
13.4898	0.0216005		9.14594	0.0286423		5.72717	0.00428444
12.8455	0.0258127		9.51486	0.000262792		5.72361	0.0115197
12.5499	0.012043		8.57949	0.0383819		5.67238	0.00654572
13.3818	0.021113		9.27012	0.0203227		5.85265	0.00227811
12.7636	0.0178013		8.85231	0.0313249		5.65301	0.0117367
14.0306	-0.0199126		9.83322	-0.00343727		5.94833	0.00861253
14.0056	-0.000907681		9.48689	0.0180679		5.78708	-0.000498642
12.3005	0.00461487		8.4884	0.0311049		5.64561	0.00532256
12.7583	0.00561138		8.76038	0.0246159		5.655	0.00200308
14.5097	0.0278204		9.72993	0.0439824		6.01461	0.0135897
12.7656	-0.000485556		9.25022	-0.00643687		5.69162	0.00494713
14.1764	0.00725316		9.58168	0.029571		5.86687	0.00279078
12.7716	0.0301956		8.70609	0.0440474		5.70006	0.0106106
13.0084	0.0173878		9.00512	0.0187766		5.72053	0.00487839
12.882	0.0157365		8.84331	0.0376279		5.72224	0.00910314
14.0471	0.00866566		9.47146	0.02735		5.86802	0.00647854
12.7249	0.0201187		8.90857	0.0436172		5.78019	0.00870104
13.5244	0.014357		9.37827	0.00621005		5.95533	0.00867841
13.7492	-0.00376288		8.8799	0.0732495		5.72251	0.00152945
13.6212	0.00555441		9.70791	0.00315761		5.78823	0.00589611
13.9669	-0.0143297		9.3652	0.0215833		5.83645	-0.00494217
13.4987	0.0181343		9.20128	0.0324762		5.78454	0.00649768
13.3892	0.00250439		9.18945	0.0185675		5.8796	0.00796309
12.7644	0.0185826		8.76512	0.0225004		5.77907	0.00746862
12.7959	0.0200094		9.1752	0.0167827		5.52347	0.00747804
12.4602	0.00712435		8.89337	0.00823836		5.6585	0.00410552
12.6301	0.0230481		9.10428	0.00648507		5.50057	0.00986218
13.3999	0.0239979		9.16711	0.023		5.712	0.00773989
13.0188	0.00801871		9.25949	0.01099		5.6647	0.0049064
11.9982	0.0246129		8.64251	0.00792632		5.67189	0.0121823
12.3429	0.0211283		8.61011	0.0240668		5.70967	0.0157407
12.4086	-0.0109208		8.774	0.00807094		5.55789	0.00597996
12.999	-0.0185375		9.02473	0.0131194		5.75257	0.00177511
12.9271	0.001986		9.01	0.0225112		5.77688	-0.00217264
12.6312	0.028061		8.79683	0.0370104		5.70837	0.0072776
13.4797	0.0206513		9.45558	0.00390129		5.75287	0.00714516
12.8399	0.00353612		8.9908	0.0165349		5.82551	0.00735315
13.5639	0.000247374		9.46651	0.01571		5.7891	0.00255484
12.6854	0.0188656		9.01907	0.0267592		5.74075	0.0078363
13.2298	0.0247999		9.26629	0.0145628		5.7873	0.0106015
12.6158	-0.00634863		9.14657	0.00585609		5.60711	0.00400572
12.9613	0.0282212		9.08302	0.0237812		5.69631	0.0112826
15.106	-0.0153559		10.1397	0.0138534		6.06055	0.00904764
13.2217	0.00181281		9.31011	0.0112104		5.94104	0.0113083
12.739	0.0266624		8.95433	0.0464938		5.77231	0.00740214
13.2999	0.0216344		9.21374	0.0194049		5.7228	0.00703715
13.3475	0.0161787		9.15654	0.0462679		5.76098	0.00577299
13.3709	0.0303903		8.96347	0.0368578		5.78213	0.00677857
12.3252	0.00868725		8.76524	0.00750004		5.62599	0.0019881
12.9425	0.00884322		9.1062	0.0118698		5.77989	0.00749505
12.6173	0.0316754		9.07069	0.0192017		5.6514	0.00581463
12.9718	0.0169015		9.34828	0.019226		5.56463	0.0098854
12.6859	0.0282435		8.74626	0.0380962		5.66454	0.00767289
13.1364	0.0211084		9.39261	0.0308046		5.68758	0.0110193
13.7847	0.0222965		9.59207	0.021384		5.76473	0.00462281
13.3445	0.0177165		9.24193	0.0158627		5.6367	0.00808522
13.1218	0.0359771		9.11255	0.0319981		5.64835	0.00803347
12.2569	0.0219607		8.56289	0.0340949		5.7193	0.0131372
14.4158	-0.00153493		9.78834	0.00703552		5.91235	0.00510812
13.0162	0.0044858		9.25704	0.0154404		5.82569	-0.000120929
13.7206	0.0123328		9.34842	0.0109395		5.89036	0.00177307
13.0934	0.00801681		9.21897	0.0174954		5.75907	0.0100924
13.9943	0.000822279		9.23045	0.0418256		5.81163	0.00624698
12.5917	0.017462		9.16918	0.0205898		5.64493	0.00411287
13.6413	0.0252443		9.34317	0.0335994		5.69201	0.00304178
12.6603	0.011001		8.78566	0.0196214		5.58049	0.0109824
14.253	0.0166716		9.47982	0.0303215		5.86519	0.00358712
13.224	0.0189333		9.55765	0.00540371		5.6931	0.00826956
12.5583	0.0396935		8.97974	0.024628		5.71524	0.0121076
12.5198	0.0372983		8.83907	0.0361257		5.74848	0.0123517
12.4875	0.0190936		8.60419	0.0375565		5.60395	0.010509
12.9778	0.00409503		9.09098	0.0197795		5.77819	0.00366347
13.0137	0.00998994		9.13743	0.0156127		5.77754	0.00557084
13.4326	-0.00982773		9.23028	0.033751		5.80742	0.00447326
14.4532	-0.00575605		9.81902	0.0171892		5.96637	0.00581578
12.2863	0.0333486		9.06209	0.0161189		5.65247	0.0118853
12.5052	0.0143408		8.79756	0.0171188		5.66337	0.00870474
12.1143	0.00620686		8.65306	0.0228968		5.63544	0.00948134
11.8188	0.00588488		8.36754	0.0166953		5.46122	0.00763644
14.9615	0.00743634		9.98126	0.0190046		6.04676	0.00923564
13.391	0.0183941		9.16062	0.0237498		5.67191	0.00817808
13.4833	0.0107369		9.29553	0.0392479		5.66525	7.67497e-05
12.9548	0.00100189		9.07164	0.0150365		5.66651	0.00392531
13.9051	0.00614491		9.68791	0.0166021		5.68266	0.00502418
12.3696	0.044281		8.98924	0.00463574		5.59264	0.0103385
13.4412	-0.00353293		9.14714	0.0197624		5.58541	0.00571546
12.708	-0.00496068		9.11365	-0.000982803		5.62127	0.00606564
12.6488	0.0143138		8.96974	0.0214468		5.68508	0.00426608
13.21	0.00798522		8.92841	0.0424976		5.65975	0.00633724
13.3267	0.0230247		9.12045	0.0382903		5.64999	0.00397225
15.5051	-0.00150959		10.0674	0.0236371		6.05672	0.00612951
13.0327	0.0112983		9.55131	-0.0177764		5.67995	0.00325937
12.4928	0.0202729		9.39022	-0.017696		5.69358	0.00614567
12.612	0.0200754		9.50752	-0.00173488		5.57618	0.00604764
13.3967	0.00648266		9.08644	0.0289685		5.69837	0.00669449
12.6797	0.0261913		8.7127	0.0282597		5.6133	0.0128306
12.4711	0.0213287		8.61167	0.0354675		5.6662	0.0110735
12.5549	-0.00657279		9.03589	-6.07015e-05		5.71539	0.00227929
12.6402	0.0220172		9.11828	0.0162224		5.75198	0.011002
12.551	0.0141214		9.05068	0.0100629		5.78719	0.0149424
12.6054	0.0149831		8.73725	0.0392748		5.58954	0.0144429
12.6656	0.0126666		8.87287	0.0296784		5.56771	0.00590237
12.6847	0.0216291		9.14803	0.00637176		5.71443	0.00916769
12.5855	0.00815544		8.68948	0.0308266		5.64205	0.00937654
12.817	0.0189358		8.96997	0.0371462		5.78734	0.00664288
12.9476	0.0105542		9.03944	0.0245017		5.65764	0.0105831
12.7553	0.0345496		8.75084	0.0558988		5.77548	0.0129786
13.6315	0.0152991		9.54973	0.00631062		5.77164	0.0125864
13.9346	0.00601617		9.58162	0.0188014		5.77404	0.00741928
12.7771	-0.00632726		9.24289	-0.0228713		5.73162	0.00477033
12.3896	0.0163419		8.55086	0.0299041		5.50945	0.00658038
12.3322	0.028663		8.84385	0.021649		5.57487	0.0118091
12.4843	0.0202059		8.72607	0.0264154		5.66431	0.00777768
12.5779	0.0011412		8.94997	0.00360026		5.59783	0.0120048
13.2134	0.0189631		9.14064	0.0285995		5.75454	0.00675446
12.6173	0.00846618		8.78863	0.0362007		5.54263	0.0042929
12.4539	0.00266732		8.72289	0.0273992		5.67161	0.00143703
12.634	0.000613986		8.95318	0.00625459		5.8164	0.00141846
12.3351	0.014838		8.62094	0.0247781		5.57674	0.00830831
12.3315	0.00747224		8.62826	0.0195512		5.67081	0.0105257
13.0469	0.0232613		9.31011	0.0155186		5.77287	0.00876282
11.9855	0.0104194		8.49383	0.0307571		5.69433	0.00010624
12.7537	0.0321046		9.12816	0.0189581		5.62856	0.0158689
13.1175	0.00831867		9.13173	0.012171		5.67544	0.00871867
13.4754	0.00695672		9.2539	0.0110607		5.77006	0.00322256
13.7361	-0.00502948		9.47898	-0.00149867		5.88248	0.008189
13.4444	-0.0104341		9.18855	0.0214522		5.72634	0.00196566
12.6281	0.0387014		9.04008	0.0405381		5.82085	0.00795047
12.6566	0.0217413		8.99094	0.0265237		5.64916	0.00915856
14.4024	0.000748679		9.78473	0.0233126		5.978	0.00893418
13.5159	-0.0168657		9.1094	0.0236288		5.83545	0.00326062
13.1017	0.0178287		9.12388	0.013427		5.70103	0.00827882
14.2369	-0.0260696		9.7662	-0.00125247		5.88529	0.00551342
13.2164	0.0206653		9.29922	0.0169764		5.75974	0.00700828
13.4491	0.0287963		9.20227	0.0352749		5.8532	0.00980469
13.2796	0.0017299		9.13419	0.0101978		5.70673	0.00289989
13.227	0.00277871		9.12666	0.00906993		5.74144	0.00410478
14.0827	0.0190784		9.47056	0.0379213		5.74608	0.00204427
13.6993	0.0134092		9.22959	0.0184748		5.63137	0.00120742
13.2276	0.00271284		9.10046	0.0299708		5.81287	0.00188396
12.9132	0.018438		9.2192	0.0208119		5.74065	0.00622219
13.2252	0.00462981		9.11436	0.0326434		5.63256	0.00386063
13.2983	-0.00348815		9.16307	0.0127239		5.67911	0.00632664
12.7743	0.0100039		9.04506	0.0046777		5.85039	0.00690735
13.1181	0.0162252		9.18853	0.013712		5.60666	0.00928666
12.8025	0.0149135		8.89429	0.00546142		5.71306	0.0114714
12.3835	0.0152922		8.68518	0.0262197		5.70225	0.00414444
13.2004	0.0220144		9.26304	0.0184976		5.54338	0.0139529
12.6416	0.0193607		8.7916	0.0252484		5.66801	0.00864184
13.3779	0.0171292		9.28517	0.0243856		5.75397	0.00550596
13.3367	0.00154009		9.24369	0.0168168		5.7474	0.011203
13.0469	-0.000611078		8.97697	0.034501		5.72577	0.00295195
12.8062	0.00334176		9.39562	-0.00960295		5.75051	0.00764762
13.4635	0.0237453		9.18487	0.0309328		5.67699	0.0122138
11.8927	0.00885646		8.44622	0.00561838		5.43708	0.00632987
13.2983	0.0223989		9.37297	0.0070503		5.57709	0.011683
12.1805	0.027272		8.65905	0.0371972		5.67169	0.0114285
12.6432	0.0234214		9.19505	0.0106076		5.54343	0.00936066
13.4995	0.0172072		9.47258	0.00523481		5.81482	0.0087767
12.807	0.0156845		8.91675	0.0313105		5.66602	0.00730925
12.5869	0.0433605		8.69166	0.0499361		5.71128	0.0120499
13.5797	0.0211529		9.39733	0.0109728		5.80971	0.00941548
12.7976	-0.000672846		8.99471	0.0258639		5.61556	0.00117681
12.8634	0.00140432		9.13647	0.0164755		5.64471	0.00381098
13.1729	0.0272147		9.15831	0.0260422		5.7961	0.0121725
12.2653	0.0206473		8.74065	0.0323843		5.69394	0.0121735
12.0968	0.0212679		8.53731	0.0366736		5.57424	0.0128401
12.8432	0.0226381		9.30268	0.0210737		5.69668	0.0103648
13.4142	0.00234855		9.45586	-0.000646786		5.60047	0.00970854
12.2732	0.0230212		8.73335	0.0129816		5.67187	0.0119367
12.2384	0.0242673		8.7579	0.0240853		5.61631	0.00792225
13.2729	0.000995527		9.33968	0.0131876		5.73995	0.00379677
12.2444	0.0078445		9.1796	-0.0142878		5.58095	0.0110208
13.348	0.0141202		9.31806	0.0129613		5.72585	0.0116103
13.5489	0.0153379		9.23445	0.0677171		5.8874	0.0015718
13.3356	0.0114518		9.38204	0.0331584		5.82908	0.0114416
13.0759	0.0105977		8.8557	0.043096		5.61819	0.00560624
13.0054	0.0260658		8.86511	0.0345273		5.75678	0.00722619
13.5185	0.0259521		9.42341	0.0248596		5.7613	0.00912009
15.2727	-0.0182653		10.2721	0.0118469		6.08193	0.00780898
12.9362	0.00632599		9.13797	0.00210116		5.68683	0.00953954
13.5433	0.00567281		9.47334	0.0105911		5.65034	0.00854973
12.7916	0.0411242		8.95797	0.034003		5.694	0.0130066
14.6384	-0.0141618		9.91407	0.00264155		5.9132	0.00921012
13.6331	-0.00154025		9.9549	-0.0214797		5.79601	0.00755901
12.4014	0.0173475		8.8979	0.00301546		5.67414	0.0140804
13.6804	-0.00184242		9.43017	0.00617174		5.95886	0.0066593
14.085	-0.00548097		9.56078	0.0211599		5.98753	0.00197341
13.7356	-0.0221047		9.71556	-0.0206683		5.77683	0.00756015
13.4224	0.00754567		9.29318	0.0203663		5.72304	0.00682258
12.7641	0.000474414		8.99848	0.00518845		5.71386	0.00457733
13.5232	-0.00873376		9.07564	0.0403596		5.66505	0.00751406
13.7035	0.0288527		9.39577	0.0250815		5.80489	0.00887988
12.9647	0.0192325		9.13083	0.0222409		5.61764	0.00615002
12.3043	0.0219996		8.90334	0.0193643		5.63514	0.0122696
13.0834	-0.00194471		8.80124	0.0313539		5.79239	0.00441319
14.138	-0.0280531		9.97049	-0.00202457		5.81483	0.00322026
13.1427	0.0075659		9.2046	0.0127555		5.85927	0.00499219
12.969	0.0153354		9.31903	-0.0053699		5.70412	0.00193406
13.2725	-0.0151885		9.09255	0.0122199		5.66917	0.00557482
12.9783	0.0118251		9.04759	0.0240209		5.64428	0.0110922
13.4182	-0.00160108		9.32513	0.00795988		5.70639	0.00491873
13.2106	0.00930098		9.31268	0.00904431		5.78906	0.00581527
12.8363	0.00457597		8.96562	0.0238278		5.73229	0.00789595
12.7925	0.00806903		9.03963	0.0276899		5.7503	0.00502386
12.1825	0.0182279		8.56944	0.0331293		5.45551	0.00767514
13.1676	0.00771374		9.22402	0.0199636		5.81752	0.00560316
12.8965	0.0241399		8.8806	0.0447023		5.69135	0.0065198
13.5346	0.027908		9.57458	0.0229778		6.00134	0.00644689
12.6895	0.00130245		8.92906	0.0173264		5.84801	0.00252676
13.4934	0.0200548		9.52727	0.0018039		5.79465	0.00978966
13.1775	0.0155592		9.21374	0.0106662		5.61382	0.0107661
13.2448	-0.00633796		9.62641	-0.0118592		5.70068	0.00253486
12.7366	-0.00690272		8.92347	0.0217596		5.65922	0.00603124
12.6056	0.0142358		8.79769	0.0195164		5.68397	0.00629983
13.0354	-0.00439752		9.10306	0.0121689		5.65657	0.0105165
12.6008	0.0191582		9.127	-0.00116007		5.66881	0.0119026
12.8144	0.0225644		8.97223	0.0319584		5.63124	0.008778
12.155	0.0243133		8.65792	0.0325776		5.59092	0.00703033
12.6132	0.00703353		8.66911	0.02242		5.68834	0.0047312
12.9586	0.0130921		9.31352	0.00339609		5.72928	0.00896496
13.014	-0.00551726		8.80136	0.0230831		5.70401	0.00181888
12.5447	0.0293718		8.65786	0.0463081		5.61028	0.00736784
13.5463	-0.00605575		9.57938	0.0114263		5.88016	0.00404779
12.743	0.0419952		9.20035	0.00352934		5.56999	0.018167
12.6182	0.0229506		9.23808	-0.0111477		5.70536	0.00872297
12.6182	0.0404737		8.79898	0.0617518		5.52902	0.00912645
13.2065	-0.0289418		9.07346	-0.00127045		5.64995	0.00451478
12.7295	0.0333804		9.05973	0.0234193		5.83978	0.0146633
12.7293	0.0184622		9.15477	0.00908425		5.62162	0.0121536
13.0701	0.0254351		9.12283	0.0345063		5.59587	0.00636835
12.4532	0.00978495		8.72223	0.019689		5.56952	0.000603577
13.8014	0.0238809		9.34271	0.0342347		5.8196	0.00663167
12.0145	0.0292789		8.49227	0.0259172		5.52221	0.0131184
12.7821	-0.00506176		8.89591	0.00432893		5.6411	0.00298922
11.8931	0.0126158		8.40385	0.019448		5.52551	0.00754134
12.758	0.00883821		8.72788	0.036715		5.59416	0.00593519
13.5769	-0.000232732		9.4316	0.02443		5.86589	0.00530711
13.5605	-0.00147966		9.18352	0.0143703		5.69114	0.00603296
12.996	0.0333112		9.16909	0.0253638		5.69364	0.0123239
14.3072	-0.0209763		9.83744	-0.00714382		5.82983	0.00165678
12.9241	0.0277393		9.14771	0.0236778		5.69207	0.00789476
12.5829	0.0211073		8.9801	0.0285045		5.53123	0.0138616
12.6628	0.0327235		9.06301	0.010968		5.58497	0.010701
13.5182	-0.0076399		9.15547	0.0172528		5.81741	0.00550263
12.2667	0.0203802		8.75065	0.0259775		5.62949	0.00745117
14.5362	0.0220812		9.50153	0.0443519		5.848	0.00927183
13.0542	0.0175772		8.95976	0.0400349		5.81192	0.00666035
13.871	0.0122841		9.2169	0.0241068		5.71246	0.008471
12.4096	0.024696		8.8007	0.0250967		5.67334	0.00964104
13.3546	-0.00703121		9.09277	0.0206881		5.69878	0.00529155
13.8902	-0.00238006		9.57515	0.00216245		5.76609	0.00367126
12.0308	0.00986684		8.38492	0.0351168		5.51499	0.0084611
14.0407	0.0260462		9.63256	0.0209782		5.81572	0.00901964
12.5895	0.0143691		8.79307	0.037741		5.6515	0.00764245
12.8967	0.0222511		8.69467	0.0377503		5.85859	0.00375783
13.1839	0.000945159		9.40995	-0.00800641		5.77562	0.0069283
12.2189	0.00362338		8.74157	0.0221378		5.65189	0.0048769
14.1096	-0.0106913		9.55809	0.0152983		5.8502	0.00923678
13.1362	0.00562794		9.3746	0.0138766		5.6468	0.00727266
13.3408	0.00970521		9.44827	0.0102514		5.90534	0.00671181
12.586	0.0237759		8.719	0.0331436		5.64324	0.00948558
13.0926	0.0262011		8.92927	0.0452483		5.77415	0.00852893
12.1601	-0.00259085		8.62922	0.0152965		5.68289	-0.000624352
12.5475	0.0206743		8.92781	0.0117643		5.61793	0.00907656
12.5625	0.020906		9.15022	0.000320141		5.58271	0.00895654
12.5046	0.0151429		8.75041	0.0615093		5.49713	0.0115683
13.759	-0.00165753		9.4415	-0.000602746		5.7562	0.000710432
12.0819	0.023825		8.41018	0.0280766		5.51995	0.0166763
14.2334	0.00364298		9.45127	0.0520956		5.90115	0.00489247
12.9352	0.00901663		8.97546	0.0324261		5.80933	0.0013822
