# Supplementary material for: Control theory illustrates the energy efficiency in the dynamic reconfiguration of functional connectivity
Source: Commun Biol. 2022 Apr 1;5:295. doi: 10.1038/s42003-022-03196-0 (PMC8975837; doi:10.1038/s42003-022-03196-0)
Supplement: Supplementary file 6 — Supplementary Data 3 (new) [file 42003_2022_3196_MOESM6_ESM.xlsx]

## Sheet: z value for tasks
		control	graph
Visual Episodic Memory'		4.45788	2.62607
Cognitive Flexibility'		3.62906	6.02244
Inhibition (Flanker Task)'		5.17667	5.88276
Fluid Intelligence'		8.12397	4.99029
Vocabulary (Pronunciation)'		6.63664	7.70196
Vocabulary (Picture Matching)'		7.11082	6.85112
Processing Speed'		2.36661	3.15483
Delay Discounting'		4.03247	4.16473
Spatial Orientation'		4.71253	4.96931
Sustained Attention – Sens.'		2.82	2.98249
Sustained Attention – Spec.'		0.938052	1.8402
Verbal Episodic Memory'		1.6804	2.15517
Working Memory (List Sorting)'		3.33579	3.16962
Cognitive Status (MMSE)'		2.26838	1.3761
Sleep Quality'		2.49619	2.70351
Walking Endurance'		4.78986	5.03732
Walking Speed'		-0.408742	1.63413
Dexterity'		1.71194	1.80698
Grip Strength'		1.35891	2.80123
Odor Identification'		1.46749	0.939389
Pain Interference Survey'		1.88347	2.19203
Taste Intensity'		0.912416	0.668585
Contrast Sensitivity'		0.405226	0.516904
Emotion Face Matching'		1.70976	1.40794
Arithmetic'		0.756883	2.92553
Story Comprehension'		1.01467	2.48775
Relational Processing'		1.87053	1.47599
Social Cognition – Random'		-0.472751	0.283974
Social Cognition – Interaction'		2.2807	2.15555
Working Memory (N-back)'		0.930761	0.548341
Agreeableness (NEO)'		0.560501	1.22586
Openness (NEO)'		2.42348	0.397985
Conscientiousness (NEO)'		1.93136	0.6847
Neuroticism (NEO)'		0.79097	1.38806
Extroversion (NEO)'		0.615312	1.19952
Emotion Recog. – Total'		1.45637	2.29776
Emotion Recog. – Anger'		1.69354	0.254139
Emotion Recog. – Fear'		0.750664	1.66598
Emotion Recog. – Happiness'		1.02615	2.15052
Emotion Recog. – Neutral'		3.11235	1.90447
Emotion Recog. – Sadness'		2.10837	1.36878
Anger - Affect'		0.645826	1.49725
Anger - Hostility'		0.526463	0.321187
Anger - Aggressiveness'		2.42428	3.35698
Fear - Affect'		2.71504	2.24796
Fear - Somatic Arousal'		1.33857	1.25386
Sadness'		0.34327	1.12663
Life Satisfaction'		1.55967	1.5862
Meaning of Life'		1.01144	1.84898
Positive Affect'		0.94909	0.349554
Friendship'		0.104535	0.188348
Loneliness'		0.703026	2.15711
Perceived Hostility'		0.997114	1.27119
Perceived Rejection'		0.399293	1.07731
Emotional Support'		0.848434	2.15703
Instrumental Support'		0.750072	1.20588
Perceived Stress'		0.872245	0.571092
Self-Efficacy'		1.53287	1.54158

## Sheet: panel data
region-wise	Panel a	Panel b	Panel c	Panel d		system-wise	Panel a			Panel b				Panel c			Panel d
	Fluid Intelligence		Cognitive Flexibility				Fluid Intelligence							Cognitive Flexibility
regions	Control	Graph	Control	Graph		systems	Average Controllability	Modal Controllability	Regional Activation Energy	Weight Degree	Local Efficiency	Participation Coefficient		Average Controllability	Modal Controllability	Regional Activation Energy	Weight Degree	Local Efficiency	Participation Coefficient
7Networks_LH_Vis_1'	-0.0282302	-0.00247995	0.0102001	-0.0254478		Visual	0.0210969	-0.194289	0.171394	0.372362	0.773278	0.649954		-0.0563879	0.665476	0.0512708	-0.301112	-0.151033	-0.573961
7Networks_LH_Vis_2'	-0.0171087	-0.00742392	-0.0323665	-0.0371337		Somatomotor	0.11379	0.00298061	0.907521	-0.382358	-0.140694	-0.239992		-0.0636921	-0.298804	-0.34847	0.360566	-0.647056	-0.0885574
7Networks_LH_Vis_3'	0.0557109	-0.0132285	-0.0561421	-0.068022		Dors-Attn	0.885711	0.551804	1.51041	0.157752	-0.317666	-0.211505		1.02614	0.703737	1.24739	0.420693	-0.244262	0.800851
7Networks_LH_Vis_4'	-0.0331865	-0.050104	-0.022506	0.00161927		Salience	0.744437	-0.343668	0.44634	-0.0554878	-0.226628	-0.0373626		0.119891	0.61209	0.472977	-0.255659	-0.27048	0.130198
7Networks_LH_Vis_5'	-0.0322677	-0.027864	-0.0210388	0.0181392		Limbic	0.142209	0.319196	0.185236	-0.263799	0.386118	0.222552		0.168074	0.209473	0.248765	-0.00561848	-0.0963584	-0.304901
7Networks_LH_Vis_6'	-0.00912108	-0.0233359	-0.0098442	0.032752		Fronto-parietal	-0.319921	0.222428	-0.247383	-0.275927	-0.0060657	-0.0290012		-0.176639	-0.191256	-0.388572	1.29196	0.451222	0.620451
7Networks_LH_Vis_7'	-0.00707865	-0.0418285	-0.0259301	-0.0338353		Default	0.0978986	-0.255596	0.136311	0.468718	-0.224415	-0.25313		-0.0630127	-0.534377	0.717899	0.520956	-0.63534	0.739851
7Networks_LH_Vis_8'	0.0670431	-0.027325	-0.0203335	0.0130452		Sub-Cor	-0.0410973	-0.284581	-0.253108	-0.0154456	0.365124	-0.0139633		-0.122398	-0.285211	0.0233703	-0.414599	0.0712282	0.269478
7Networks_LH_Vis_9'	-0.0278814	-0.0017589	-0.00441438	-0.0540151
7Networks_LH_Vis_10'	-0.0114543	-0.0351323	-0.010946	-0.0308545
7Networks_LH_Vis_11'	-0.011532	-0.0394555	-0.00962955	-0.0179908
7Networks_LH_Vis_12'	-0.0228272	0.0153215	-0.0626756	0.0099086
7Networks_LH_Vis_13'	0.139826	-0.0428438	0.00408415	-0.0157836
7Networks_LH_Vis_14'	-0.0234987	0.00813226	-0.0135263	-0.0077281
7Networks_LH_Vis_15'	-0.0359578	0.0256283	-0.0246321	-0.0160542
7Networks_LH_Vis_16'	-0.0981472	0.0413397	0.0922604	-0.0220316
7Networks_LH_Vis_17'	-0.0232939	0.0272111	0.0427524	-0.0452495
7Networks_LH_Vis_18'	-0.000373841	-0.0395655	-0.0232698	-0.0604627
7Networks_LH_Vis_19'	-0.00773453	-0.0238208	-0.00222715	-0.00201612
7Networks_LH_Vis_20'	-0.0411052	-0.0353517	-0.00487778	-0.0234116
7Networks_LH_Vis_21'	0.144979	0.0201527	-0.0277473	-0.0743239
7Networks_LH_Vis_22'	-0.00224536	-0.039989	0.0102062	0.0688754
7Networks_LH_Vis_23'	0.0773414	-0.0208116	-0.00289608	-0.00805211
7Networks_LH_Vis_24'	-0.0177422	0.216274	0.0102977	-0.0331651
7Networks_LH_Vis_25'	-0.01548	-0.0198814	-0.0165874	-0.0020832
7Networks_LH_Vis_26'	-0.0233554	0.06674	0.112586	0.156855
7Networks_LH_Vis_27'	0.00722235	-0.0106981	0.0414777	-0.033687
7Networks_LH_Vis_28'	-0.0145842	-0.00220645	0.0100108	-0.000484975
7Networks_LH_Vis_29'	-0.0190194	-0.0228673	0.0346146	0.180307
7Networks_LH_Vis_30'	-0.0840571	0.00965477	-0.0244986	-0.0269298
7Networks_LH_Vis_31'	-0.0134156	-0.0326454	0.0164848	-0.0103316
7Networks_LH_SomMot_1'	0.126715	-0.0084714	-0.0300814	-0.0425189
7Networks_LH_SomMot_2'	-0.00812671	-0.0150262	-0.0527489	-0.00856187
7Networks_LH_SomMot_3'	-0.0172864	-0.0128814	0.0680628	-0.0171211
7Networks_LH_SomMot_4'	0.0465858	-0.0322218	-0.0257935	0.0223178
7Networks_LH_SomMot_5'	0.138037	-0.0474489	-0.0173641	0.0267273
7Networks_LH_SomMot_6'	0.00307844	-0.0768432	-0.00327125	0.019795
7Networks_LH_SomMot_7'	0.00634031	-0.0670632	-0.0269648	-0.0367507
7Networks_LH_SomMot_8'	-0.0268109	0.0720345	-0.00951608	0.0962878
7Networks_LH_SomMot_9'	-0.0855663	-0.00949853	-0.0169073	-0.0275076
7Networks_LH_SomMot_10'	-0.00988805	0.0544564	-0.0188524	-0.00098508
7Networks_LH_SomMot_11'	0.00757888	0.0146995	-0.0263162	-0.00424881
7Networks_LH_SomMot_12'	-0.025462	0.00188449	-0.0156644	-0.033869
7Networks_LH_SomMot_13'	-0.0671883	-0.0127245	-0.0282096	-0.067416
7Networks_LH_SomMot_14'	-0.0447732	0.00862339	-0.0222929	-0.0156636
7Networks_LH_SomMot_15'	-0.0049127	-0.024692	0.041747	-0.0164517
7Networks_LH_SomMot_16'	-0.0330378	-0.0574122	-0.0434558	-0.0227575
7Networks_LH_SomMot_17'	-0.018835	-0.0274645	0.031482	-0.020341
7Networks_LH_SomMot_18'	0.0399263	0.0415557	0.0218132	-0.0624474
7Networks_LH_SomMot_19'	0.00146975	-0.0260464	-0.0214018	-0.0189182
7Networks_LH_SomMot_20'	-0.0197619	-0.0323588	0.0808231	-0.012369
7Networks_LH_SomMot_21'	0.0313274	-0.101386	-0.0109123	0.143914
7Networks_LH_SomMot_22'	0.0562923	-0.049959	-0.0579516	-0.0206619
7Networks_LH_SomMot_23'	-0.0387494	-0.02618	-0.020154	0.0871244
7Networks_LH_SomMot_24'	-0.0478178	-0.0638145	-0.0198678	-0.045727
7Networks_LH_SomMot_25'	-0.0277527	0.0465383	0.0423978	-0.0371337
7Networks_LH_SomMot_26'	-0.0047797	-0.029066	-0.0191357	-0.0317384
7Networks_LH_SomMot_27'	-0.0442114	0.0495303	-0.00358437	0.0198126
7Networks_LH_SomMot_28'	-0.0230925	0.0536033	-0.0417594	0.00184525
7Networks_LH_SomMot_29'	-0.0330669	-0.0573259	0.151983	0.00848881
7Networks_LH_SomMot_30'	-0.00698875	0.0402037	-0.00916916	-0.0380695
7Networks_LH_SomMot_31'	0.0735245	-0.0262389	-0.0175414	0.0196302
7Networks_LH_SomMot_32'	-0.0362279	0.0107127	-0.0127849	-0.0018709
7Networks_LH_SomMot_33'	-0.0300231	0.0298637	-0.0123225	-0.00212984
7Networks_LH_SomMot_34'	0.0469956	-0.0272881	-0.00933367	0.0425678
7Networks_LH_SomMot_35'	0.0984503	0.0367867	0.0409785	-0.0186839
7Networks_LH_SomMot_36'	0.011729	-0.0468811	0.0653426	-0.00909425
7Networks_LH_SomMot_37'	0.00661235	0.0555663	0.0563975	0.00172959
7Networks_LH_DorsAttn_Post_1'	0.0376311	0.0123317	-0.0195154	0.0451475
7Networks_LH_DorsAttn_Post_2'	-0.0147377	0.0616566	-0.019996	0.0528051
7Networks_LH_DorsAttn_Post_3'	-0.0155793	0.222057	-0.018169	0.080012
7Networks_LH_DorsAttn_Post_4'	-0.0018689	-0.0586449	0.00873334	-0.044752
7Networks_LH_DorsAttn_Post_5'	-0.0370457	0.0246541	-0.0420301	-0.0750609
7Networks_LH_DorsAttn_Post_6'	-0.0134427	0.00874001	0.0486934	-0.0420488
7Networks_LH_DorsAttn_Post_7'	-0.0232617	-0.0608748	-0.0552885	-0.0258831
7Networks_LH_DorsAttn_Post_8'	-0.0411246	0.0213183	-0.0496971	-0.00437443
7Networks_LH_DorsAttn_Post_9'	-0.0178875	-0.00123624	-0.0425948	-0.0504255
7Networks_LH_DorsAttn_Post_10'	0.0853256	0.102831	-0.0546951	-0.0495728
7Networks_LH_DorsAttn_Post_11'	0.00132791	-0.0400654	0.102534	-0.0283228
7Networks_LH_DorsAttn_Post_12'	0.0777128	-0.0163816	-0.0038273	-0.0366721
7Networks_LH_DorsAttn_Post_13'	0.0290433	0.053442	-0.00875623	0.0564121
7Networks_LH_DorsAttn_Post_14'	-0.0384708	0.0150896	0.0389096	0.0482027
7Networks_LH_DorsAttn_Post_15'	-0.00149744	-0.0318115	-0.00700383	-0.000879588
7Networks_LH_DorsAttn_Post_16'	-0.0320371	0.0613808	-0.0330472	0.0853419
7Networks_LH_DorsAttn_Post_17'	-0.0215879	-0.0107383	0.173017	0.042267
7Networks_LH_DorsAttn_FEF_1'	-0.06085	0.0473558	-0.0201756	-0.0125599
7Networks_LH_DorsAttn_FEF_2'	0.163019	-0.0397968	-0.0268155	0.0463633
7Networks_LH_DorsAttn_FEF_3'	-0.0201311	-0.0373694	0.00998329	0.0707469
7Networks_LH_DorsAttn_FEF_4'	-0.00274309	0.0248787	-0.0165933	-0.0407493
7Networks_LH_DorsAttn_PrCv_1'	-0.044573	0.0988329	-0.0146112	0.0135889
7Networks_LH_DorsAttn_PrCv_2'	0.0420804	-0.0208382	0.0862798	-0.0434547
7Networks_LH_SalVentAttn_ParOper_1'	-0.0393188	-0.0145117	-0.0303802	0.0134587
7Networks_LH_SalVentAttn_ParOper_2'	-0.0384587	-0.0751695	-0.0320102	0.0761175
7Networks_LH_SalVentAttn_ParOper_3'	-0.042242	-0.0449021	-0.00528338	0.14067
7Networks_LH_SalVentAttn_ParOper_4'	-0.0190205	-0.0417039	-0.0210553	-0.0174826
7Networks_LH_SalVentAttn_TempOcc_1'	-0.0265037	-0.0378175	0.00180475	-0.0825293
7Networks_LH_SalVentAttn_FrOperIns_1'	0.101866	-0.0385427	0.0061254	0.00774658
7Networks_LH_SalVentAttn_FrOperIns_2'	-0.0546203	-0.00535009	-0.0106362	-0.0465872
7Networks_LH_SalVentAttn_FrOperIns_3'	-0.0181582	-0.0206553	0.0152088	-0.030362
7Networks_LH_SalVentAttn_FrOperIns_4'	-0.0131941	-0.0412546	-0.0377927	-0.069949
7Networks_LH_SalVentAttn_FrOperIns_5'	-0.0483257	-0.0716902	0.0272346	-0.0269623
7Networks_LH_SalVentAttn_FrOperIns_6'	-0.0351967	-0.0532969	0.0223261	-0.0192311
7Networks_LH_SalVentAttn_FrOperIns_7'	0.00756312	0.0522501	-0.0374218	-0.0173814
7Networks_LH_SalVentAttn_FrOperIns_8'	0.08639	-0.0179352	0.00662847	-0.030876
7Networks_LH_SalVentAttn_FrOperIns_9'	-0.0242773	-0.0777092	-0.0489186	-0.0412783
7Networks_LH_SalVentAttn_PFCl_1'	0.0180958	-0.0260461	0.0240506	-0.042314
7Networks_LH_SalVentAttn_Med_1'	-0.0209766	-0.0133709	-0.0531282	-0.036837
7Networks_LH_SalVentAttn_Med_2'	-0.0120238	0.00480471	-0.0411972	-0.0324085
7Networks_LH_SalVentAttn_Med_3'	0.195014	0.122541	-0.0431736	-0.0637482
7Networks_LH_SalVentAttn_Med_4'	0.0100583	-0.0300422	0.0178678	0.0330607
7Networks_LH_SalVentAttn_Med_5'	-0.0292366	0.12763	-0.0144589	0.0204242
7Networks_LH_SalVentAttn_Med_6'	0.00611415	-0.00892984	0.0165662	0.0809171
7Networks_LH_SalVentAttn_Med_7'	0.000572425	-0.0281055	-0.0172184	-0.0230325
7Networks_LH_Limbic_OFC_1'	-0.0243674	-0.0543495	0.0045998	-0.0585097
7Networks_LH_Limbic_OFC_2'	-0.0141332	-0.0451666	-0.050836	0.0250009
7Networks_LH_Limbic_OFC_3'	-0.108136	0.0305414	-0.0578207	-0.00306224
7Networks_LH_Limbic_OFC_4'	-0.0329104	-0.0493967	0.0569757	-0.00894868
7Networks_LH_Limbic_OFC_5'	0.196542	0.0850951	-0.00495385	0.00741336
7Networks_LH_Limbic_TempPole_1'	0.148106	-0.0958339	0.0129242	0.00684902
7Networks_LH_Limbic_TempPole_2'	-0.0103925	-0.0199951	-0.0370235	0.084041
7Networks_LH_Limbic_TempPole_3'	0.0884564	0.00485905	-0.0441256	0.0128416
7Networks_LH_Limbic_TempPole_4'	0.0713593	-0.0389236	-0.0170638	0.0235649
7Networks_LH_Limbic_TempPole_5'	-0.0200194	0.120561	-0.00911425	-0.0196272
7Networks_LH_Limbic_TempPole_6'	-0.0194018	-0.0506278	-0.0257638	-0.0226013
7Networks_LH_Limbic_TempPole_7'	0.077557	0.179097	0.0344485	-0.0101304
7Networks_LH_Limbic_TempPole_8'	-0.0354402	-0.0385427	0.0330833	-0.0258947
7Networks_LH_Cont_Par_1'	-0.0324306	0.00669618	0.0130473	0.303195
7Networks_LH_Cont_Par_2'	0.000729992	0.0870302	0.347022	-0.0238284
7Networks_LH_Cont_Par_3'	-0.0182234	-0.0551976	0.0434413	-0.00062333
7Networks_LH_Cont_Par_4'	-0.0169738	0.173994	-0.0463441	-0.036213
7Networks_LH_Cont_Par_5'	-0.0326382	-0.0280251	0.0112309	-0.0533839
7Networks_LH_Cont_Par_6'	-0.0496087	-0.00674263	-0.00250993	-0.0206562
7Networks_LH_Cont_Temp_1'	-0.0144108	0.0144462	-0.0142628	-0.0061918
7Networks_LH_Cont_OFC_1'	-0.0161703	-0.0585007	-0.050427	0.00660309
7Networks_LH_Cont_PFCl_1'	-0.00834074	-0.0265263	-0.000933193	0.144494
7Networks_LH_Cont_PFCl_2'	-0.0266334	-0.0303725	-0.0207169	-0.0127316
7Networks_LH_Cont_PFCl_3'	-0.0327596	0.026583	-0.00998285	0.00255328
7Networks_LH_Cont_PFCl_4'	-0.0176891	-0.0359165	-0.0261403	-0.0214531
7Networks_LH_Cont_PFCl_5'	-0.00302956	-0.0238996	0.0954763	-0.0471305
7Networks_LH_Cont_PFCl_6'	-0.00950783	-0.0993624	0.0171349	0.0916851
7Networks_LH_Cont_PFCl_7'	0.0142633	0.0529367	0.0376908	0.0479334
7Networks_LH_Cont_PFCl_8'	-0.00963198	-0.0744277	0.00391247	0.0279509
7Networks_LH_Cont_PFCv_1'	-0.048804	-0.0488668	-0.0173813	0.161632
7Networks_LH_Cont_pCun_1'	-0.00374874	0.132046	-0.0156219	-0.00773723
7Networks_LH_Cont_pCun_2'	0.0344761	0.0023994	-0.0455261	-0.0372031
7Networks_LH_Cont_Cing_1'	-0.0275642	0.0475758	-0.0313233	-0.0243497
7Networks_LH_Cont_Cing_2'	0.0434363	-0.0402334	-0.0679376	0.0161962
7Networks_LH_Cont_PFCmp_1'	-0.0339076	0.0893067	-0.00609487	0.0270263
7Networks_LH_Default_Temp_1'	-0.0251602	0.0135345	-0.031967	-0.0215039
7Networks_LH_Default_Temp_2'	-0.0803993	0.0410779	0.00363987	-0.0442359
7Networks_LH_Default_Temp_3'	-0.0336069	-0.035707	-0.0196271	-0.0320953
7Networks_LH_Default_Temp_4'	-0.0440242	-0.0315987	0.00559478	-0.0237129
7Networks_LH_Default_Temp_5'	0.0066623	0.0923824	-0.0861946	-0.0225628
7Networks_LH_Default_Temp_6'	-0.0109268	0.0699962	0.0372498	-0.0222662
7Networks_LH_Default_Temp_7'	-0.0199128	-0.0410245	-0.0154415	-0.00700376
7Networks_LH_Default_Temp_8'	-0.0399618	-0.0291034	-0.0255767	0.0923063
7Networks_LH_Default_Temp_9'	-0.0300616	0.0132825	0.00572349	0.0886909
7Networks_LH_Default_Temp_10'	0.0523544	-0.0713199	-0.0127912	-0.0812166
7Networks_LH_Default_Par_1'	0.0142945	-0.0752961	-0.0711472	-0.0263385
7Networks_LH_Default_Par_2'	-0.00808136	-0.0218382	-0.0219366	0.00949871
7Networks_LH_Default_Par_3'	-0.00419049	-0.0157593	0.158862	0.0412191
7Networks_LH_Default_Par_4'	0.000745483	0.245419	-0.00545431	-0.0102398
7Networks_LH_Default_Par_5'	-0.0320242	-0.00986392	0.0269271	-0.0564929
7Networks_LH_Default_Par_6'	-0.00301801	0.0163758	-0.00892667	-0.00543921
7Networks_LH_Default_Par_7'	-0.0468807	0.00325045	-0.015869	0.00453443
7Networks_LH_Default_PFC_1'	-0.0106752	0.111945	-0.0291915	-0.0602654
7Networks_LH_Default_PFC_2'	-0.0360836	0.0924223	-0.00673451	0.064293
7Networks_LH_Default_PFC_3'	-0.0238433	0.0197008	0.0179343	0.0634069
7Networks_LH_Default_PFC_4'	0.0466965	-0.00797869	-0.0752281	0.0616963
7Networks_LH_Default_PFC_5'	0.070021	0.042838	0.0401082	0.0308409
7Networks_LH_Default_PFC_6'	0.131624	0.0191441	-0.0597067	-0.0148395
7Networks_LH_Default_PFC_7'	-0.0122678	-0.0179436	-0.0175906	-0.024463
7Networks_LH_Default_PFC_8'	-0.0434574	0.251686	-0.025053	0.0405338
7Networks_LH_Default_PFC_9'	-0.0488272	-0.0235556	-0.0164972	-0.0135492
7Networks_LH_Default_PFC_10'	-0.00834747	-0.0332607	-0.0315532	-0.0128019
7Networks_LH_Default_PFC_11'	-0.0115288	-0.0792647	-0.0169648	0.211715
7Networks_LH_Default_PFC_12'	-0.0219472	-0.0231679	0.114346	-0.0404637
7Networks_LH_Default_PFC_13'	-0.00390362	-0.068175	-0.00201408	0.00430031
7Networks_LH_Default_PFC_14'	-0.0388321	0.00990951	-0.0344253	-0.0352354
7Networks_LH_Default_PFC_15'	-0.02081	0.00870432	-0.0589116	-0.0219083
7Networks_LH_Default_PFC_16'	-0.00254803	-0.0566512	-0.0308245	0.0353049
7Networks_LH_Default_PFC_17'	0.102527	-0.0577426	-0.0196858	-0.0336254
7Networks_LH_Default_PFC_18'	0.0327471	-0.0639716	0.178225	-0.0794735
7Networks_LH_Default_PFC_19'	-0.0206081	-0.0810148	0.105547	0.157719
7Networks_LH_Default_PFC_20'	-0.0326765	-0.0912251	0.0559308	-0.0223714
7Networks_LH_Default_PFC_21'	-0.00945326	-0.0303625	-0.0331502	0.0229049
7Networks_LH_Default_PFC_22'	-0.0262665	-0.0541121	-0.116858	-0.0437574
7Networks_LH_Default_PFC_23'	0.0333996	0.0717919	-0.0369141	0.0366274
7Networks_LH_Default_PFC_24'	-0.0314971	0.0678154	-0.0198036	0.0186882
7Networks_LH_Default_pCunPCC_1'	-0.023255	0.0709713	-0.0282914	0.0168986
7Networks_LH_Default_pCunPCC_2'	0.0355214	-0.0942695	0.0149288	-0.0185807
7Networks_LH_Default_pCunPCC_3'	-0.0274131	-0.020822	-0.0334765	-0.0397259
7Networks_LH_Default_pCunPCC_4'	-0.0222633	0.039981	-0.0110569	-0.0128548
7Networks_LH_Default_pCunPCC_5'	0.236261	0.0568077	-0.0442983	0.092804
7Networks_LH_Default_pCunPCC_6'	0.0550621	-0.0566851	-0.0187303	0.00603642
7Networks_LH_Default_pCunPCC_7'	0.0566693	-0.0208295	0.0469944	-0.00541483
7Networks_LH_Default_pCunPCC_8'	0.0623829	-0.0416702	-0.00544787	-0.0420753
7Networks_LH_Default_pCunPCC_9'	-0.0211155	-0.0339994	0.0456424	0.00943342
7Networks_LH_Default_pCunPCC_10'	-0.0167899	0.00685126	0.00398517	-0.0321755
7Networks_LH_Default_pCunPCC_11'	-0.0127296	-0.0485931	-0.0514705	-0.0401053
7Networks_RH_Vis_1'	0.00729182	-0.0462914	-0.00693554	-0.0383248
7Networks_RH_Vis_2'	-0.0484877	-0.0347163	-0.00687777	0.0919345
7Networks_RH_Vis_3'	0.0104461	0.0826121	-0.0100458	-0.059046
7Networks_RH_Vis_4'	0.0815433	-0.0281484	-0.0205704	0.0489852
7Networks_RH_Vis_5'	-0.00596258	-0.0270147	-0.00130327	0.0201795
7Networks_RH_Vis_6'	-0.0234653	0.0450258	0.00655888	-0.0260343
7Networks_RH_Vis_7'	-0.0606613	-0.052649	-0.0011451	-0.0222397
7Networks_RH_Vis_8'	-0.0169959	0.0239704	-0.0343347	0.110002
7Networks_RH_Vis_9'	-0.00447942	0.154597	0.0794251	-0.0235116
7Networks_RH_Vis_10'	-0.0321017	-0.0461744	-0.0421428	-0.0349823
7Networks_RH_Vis_11'	0.117384	-0.023705	0.0478885	0.0452311
7Networks_RH_Vis_12'	-0.0392445	0.0223553	-0.0234829	-0.0218965
7Networks_RH_Vis_13'	-0.0216287	0.0144608	0.0961367	-0.0115117
7Networks_RH_Vis_14'	0.113058	-0.0250884	-0.0493074	0.0226288
7Networks_RH_Vis_15'	-0.000248022	0.00397331	-0.030655	-0.0268407
7Networks_RH_Vis_16'	-0.0394198	-0.0475342	0.107905	-0.0430091
7Networks_RH_Vis_17'	-0.0575122	0.0220011	0.264991	-0.00221703
7Networks_RH_Vis_18'	0.0200564	0.0317202	0.036059	-0.0539873
7Networks_RH_Vis_19'	-0.0226714	-0.0403411	0.0130674	-0.00425444
7Networks_RH_Vis_20'	-0.0319873	-0.0467896	-0.0291332	-0.0134575
7Networks_RH_Vis_21'	0.125844	0.0266801	-0.0131054	-0.0323658
7Networks_RH_Vis_22'	-0.0241552	-0.00161278	-0.0256274	-0.00379944
7Networks_RH_Vis_23'	-0.0366704	-0.047387	-0.0190798	-0.0493298
7Networks_RH_Vis_24'	-0.0278922	0.0205183	-0.0379222	-0.0194201
7Networks_RH_Vis_25'	0.0677469	0.0262196	-0.0144641	-0.0153047
7Networks_RH_Vis_26'	-0.0239722	-0.00147455	-0.0123796	0.00605023
7Networks_RH_Vis_27'	-0.0125929	0.165682	0.0196508	-0.0233904
7Networks_RH_Vis_28'	-0.0406031	-0.0254963	-0.0152343	0.0278897
7Networks_RH_Vis_29'	-0.0313784	-0.00726267	-0.0149757	0.013422
7Networks_RH_Vis_30'	-0.014415	-0.00862599	-0.0250694	0.0633646
7Networks_RH_SomMot_1'	0.0209853	0.122099	-0.0193297	0.0567297
7Networks_RH_SomMot_2'	-0.00750629	-0.0522427	-0.00482836	0.10611
7Networks_RH_SomMot_3'	0.000267936	0.0264852	-0.0235979	-0.016126
7Networks_RH_SomMot_4'	-0.00137983	-0.0524951	-0.00115739	-0.0176144
7Networks_RH_SomMot_5'	-0.00608055	0.0545195	0.0885038	0.0270368
7Networks_RH_SomMot_6'	-0.0138792	0.0577217	0.00727493	-0.00655037
7Networks_RH_SomMot_7'	-0.0497515	-0.0234898	-0.0111887	-0.0290775
7Networks_RH_SomMot_8'	0.043664	-0.00550483	-0.025131	0.0113411
7Networks_RH_SomMot_9'	0.0478796	0.0341855	-0.00174061	-0.0224266
7Networks_RH_SomMot_10'	-0.0334127	0.0382689	-0.0339083	-0.0219489
7Networks_RH_SomMot_11'	0.0753283	-0.0273532	0.0359962	-0.0369985
7Networks_RH_SomMot_12'	-0.0845276	0.000778169	-0.0472605	0.0119268
7Networks_RH_SomMot_13'	-0.00723788	0.192521	-0.0010343	-0.029969
7Networks_RH_SomMot_14'	-0.0688566	-0.0506539	-0.0502686	-0.0248367
7Networks_RH_SomMot_15'	-0.0203786	0.0382845	-0.0159027	-0.039339
7Networks_RH_SomMot_16'	-0.0695536	0.0106005	-0.0488665	-0.0347201
7Networks_RH_SomMot_17'	-0.0303594	-0.0448253	-0.0330048	-0.01616
7Networks_RH_SomMot_18'	-0.0130516	-0.0417348	-0.0210139	-0.0526805
7Networks_RH_SomMot_19'	0.0172593	-0.0381645	-0.024407	-0.0228666
7Networks_RH_SomMot_20'	-0.0308641	-0.00189008	-0.0308022	-0.0302174
7Networks_RH_SomMot_21'	-0.0353437	-0.0263201	-0.010593	-0.033196
7Networks_RH_SomMot_22'	-0.0366738	-0.022491	-0.0379058	-0.0220572
7Networks_RH_SomMot_23'	0.0622088	0.00560665	0.0231684	-0.0706974
7Networks_RH_SomMot_24'	0.0327551	-0.0333755	0.035189	-0.0659821
7Networks_RH_SomMot_25'	-0.0168303	-0.015044	-0.00117923	-0.0388353
7Networks_RH_SomMot_26'	0.0241774	0.0768528	-0.0468102	-0.0222206
7Networks_RH_SomMot_27'	0.049722	-0.0184984	-0.000421768	-0.0444784
7Networks_RH_SomMot_28'	-0.0105857	0.162905	-0.012465	-0.0371075
7Networks_RH_SomMot_29'	0.00400224	-0.0852489	0.00296386	0.00669185
7Networks_RH_SomMot_30'	0.00255412	0.0271858	-0.0328691	-0.0112895
7Networks_RH_SomMot_31'	-0.0169736	-0.000939726	-0.0322703	0.0455554
7Networks_RH_SomMot_32'	0.0448716	0.0786153	0.00864015	0.0201674
7Networks_RH_SomMot_33'	-0.0217334	0.00318117	0.0593797	0.0491031
7Networks_RH_SomMot_34'	-0.00414401	-0.0212143	-0.024658	0.0153985
7Networks_RH_SomMot_35'	-0.0531149	-0.0161276	-0.0404146	-0.0225776
7Networks_RH_SomMot_36'	0.115565	0.0585146	0.0196115	-0.0284769
7Networks_RH_SomMot_37'	0.0658376	0.195268	0.019844	-0.0294949
7Networks_RH_SomMot_38'	0.0144889	-0.0972844	-0.0154897	0.153638
7Networks_RH_SomMot_39'	-0.00906692	-0.00531919	-0.0144573	0.0408294
7Networks_RH_SomMot_40'	0.0046513	0.00727988	0.0615722	0.168609
7Networks_RH_DorsAttn_Post_1'	-0.0376277	0.0574411	-0.0220648	-0.0454828
7Networks_RH_DorsAttn_Post_2'	-0.027273	-0.0689706	-0.0331281	0.00539885
7Networks_RH_DorsAttn_Post_3'	-0.0393763	0.0704828	0.118774	-0.0219799
7Networks_RH_DorsAttn_Post_4'	0.0834519	-0.081562	-0.0429683	-0.0444115
7Networks_RH_DorsAttn_Post_5'	0.0322423	-0.0211762	0.00579207	0.0260217
7Networks_RH_DorsAttn_Post_6'	-0.042018	0.0679183	-0.0179684	-0.00461538
7Networks_RH_DorsAttn_Post_7'	-0.0265077	-0.0844843	0.153419	-0.00698105
7Networks_RH_DorsAttn_Post_8'	-0.0250965	0.011469	0.0292461	-0.0515863
7Networks_RH_DorsAttn_Post_9'	0.218138	-0.0447974	-0.0429075	0.0819512
7Networks_RH_DorsAttn_Post_10'	-0.0328491	-0.0197371	-0.0206503	-0.00811556
7Networks_RH_DorsAttn_Post_11'	0.000887126	-0.0184684	-0.058079	0.072701
7Networks_RH_DorsAttn_Post_12'	0.00594788	-0.0184765	-0.0740657	0.00361736
7Networks_RH_DorsAttn_Post_13'	0.00719071	-0.0579948	0.0426703	-0.0081236
7Networks_RH_DorsAttn_Post_14'	-0.0977502	-0.0461455	0.0184569	0.037759
7Networks_RH_DorsAttn_Post_15'	0.064284	0.0848799	-0.049944	0.0280404
7Networks_RH_DorsAttn_Post_16'	-0.0177235	0.0102418	-0.083253	-0.0170594
7Networks_RH_DorsAttn_Post_17'	-0.0193385	-0.00248374	0.0939507	-0.0533359
7Networks_RH_DorsAttn_Post_18'	-0.0265351	-0.0431788	-0.0187501	0.0291142
7Networks_RH_DorsAttn_Post_19'	-0.0512896	-0.05308	-0.0327996	-0.0341374
7Networks_RH_DorsAttn_FEF_1'	0.13474	0.131828	-0.000876498	-0.0324221
7Networks_RH_DorsAttn_FEF_2'	-0.0544907	-0.0268279	-0.00396974	0.0178175
7Networks_RH_DorsAttn_FEF_3'	0.0701727	-0.0454691	-0.0803123	-0.0383217
7Networks_RH_DorsAttn_PrCv_1'	0.0801685	0.017777	-0.011128	0.0122183
7Networks_RH_SalVentAttn_TempOccPar_1'	0.00485263	-0.0123123	-0.0474513	-0.00173292
7Networks_RH_SalVentAttn_TempOccPar_2'	-0.0107361	-0.00509605	-0.0783429	0.0817501
7Networks_RH_SalVentAttn_TempOccPar_3'	0.070754	-0.0536058	0.028952	-0.0719572
7Networks_RH_SalVentAttn_TempOccPar_4'	0.00839713	0.0643723	-0.0234642	-0.0366729
7Networks_RH_SalVentAttn_TempOccPar_5'	-0.00633763	-0.0106379	0.0272914	0.011164
7Networks_RH_SalVentAttn_TempOccPar_6'	-0.0343662	-0.0173884	0.102964	-0.0358071
7Networks_RH_SalVentAttn_TempOccPar_7'	-0.0559477	0.00666685	0.0253394	-0.057005
7Networks_RH_SalVentAttn_PrC_1'	0.00137845	-0.0294237	0.0175553	-0.0139378
7Networks_RH_SalVentAttn_FrOperIns_1'	-0.0165243	-0.0185796	0.018734	-0.00291808
7Networks_RH_SalVentAttn_FrOperIns_2'	-0.0357351	0.00423151	-0.00708673	-0.0248053
7Networks_RH_SalVentAttn_FrOperIns_3'	0.0397432	-0.0176063	-0.0118951	0.124009
7Networks_RH_SalVentAttn_FrOperIns_4'	-0.0660002	-0.0109383	0.0795526	-0.0455144
7Networks_RH_SalVentAttn_FrOperIns_5'	0.0457111	-0.0288995	0.0607389	0.0579915
7Networks_RH_SalVentAttn_FrOperIns_6'	0.0939305	0.025435	0.152981	0.0146178
7Networks_RH_SalVentAttn_FrOperIns_7'	-0.0432043	0.0552772	-0.0411357	-0.0336205
7Networks_RH_SalVentAttn_FrOperIns_8'	-0.0281799	-0.00558639	-0.0587225	-0.0187965
7Networks_RH_SalVentAttn_PFCl_1'	0.000395394	0.0275497	0.189322	-0.0364875
7Networks_RH_SalVentAttn_Med_1'	-0.0286582	-0.0173963	0.11201	-0.0305883
7Networks_RH_SalVentAttn_Med_2'	-0.0453512	0.00411524	-0.0298511	-0.0366029
7Networks_RH_SalVentAttn_Med_3'	-0.0474741	0.0992974	-0.00228303	-0.0103468
7Networks_RH_SalVentAttn_Med_4'	0.0129097	-0.048106	0.00224519	0.0664861
7Networks_RH_SalVentAttn_Med_5'	-0.0291645	-0.0780567	-0.00977231	-0.0320768
7Networks_RH_SalVentAttn_Med_6'	-0.0413175	0.00736569	0.000106833	-0.085118
7Networks_RH_SalVentAttn_Med_7'	-0.0182815	0.0560321	0.00380252	0.0459673
7Networks_RH_SalVentAttn_Med_8'	-0.0213263	-0.0287781	-0.0321889	-0.088214
7Networks_RH_Limbic_OFC_1'	-0.00587195	-0.0480719	-0.0188798	-0.0267356
7Networks_RH_Limbic_OFC_2'	0.0808335	0.00735432	0.0453179	-0.00825866
7Networks_RH_Limbic_OFC_3'	-0.0341024	-0.0196973	0.0304238	-0.0210525
7Networks_RH_Limbic_OFC_4'	-0.0107184	-0.0416352	-0.0301854	-0.079737
7Networks_RH_Limbic_OFC_5'	0.0219728	0.0278403	0.103501	0.0242997
7Networks_RH_Limbic_OFC_6'	-0.0280603	0.0360958	0.0130378	-0.0068424
7Networks_RH_Limbic_TempPole_1'	-0.0256313	0.00653786	0.000926366	0.029318
7Networks_RH_Limbic_TempPole_2'	-0.0451425	0.00699756	-0.0110431	0.018832
7Networks_RH_Limbic_TempPole_3'	-0.0360133	-0.0663847	-0.0454416	0.0958253
7Networks_RH_Limbic_TempPole_4'	-0.030677	-0.0138216	-0.0214016	-0.00263292
7Networks_RH_Limbic_TempPole_5'	0.000522214	-0.0138254	-0.0425602	-0.0461619
7Networks_RH_Limbic_TempPole_6'	0.0350176	-0.0485524	-0.0502162	-0.0236311
7Networks_RH_Limbic_TempPole_7'	0.0435531	0.0955395	-0.00363852	-0.0931845
7Networks_RH_Cont_Par_1'	0.0032028	-0.0661352	-0.0385657	0.118647
7Networks_RH_Cont_Par_2'	0.123473	-0.0349129	-0.012048	-0.0829134
7Networks_RH_Cont_Par_3'	-0.026672	0.0493389	-0.00709932	0.135526
7Networks_RH_Cont_Par_4'	-0.0153562	-0.00336081	0.0716932	-0.0294101
7Networks_RH_Cont_Par_5'	0.0089425	-0.0600437	-0.0255522	-0.0263501
7Networks_RH_Cont_Par_6'	-0.0601006	0.00204748	0.0337729	-0.0339211
7Networks_RH_Cont_Temp_1'	0.019162	0.0165057	-0.0326225	-0.00115709
7Networks_RH_Cont_Temp_2'	0.0663366	0.0124021	-0.0577653	-0.0124321
7Networks_RH_Cont_PFCv_1'	-0.0473549	-0.0353341	0.00378737	0.000950485
7Networks_RH_Cont_PFCl_1'	-0.00761168	0.0683712	0.00162037	0.0143772
7Networks_RH_Cont_PFCl_2'	0.0248257	-0.0109656	-0.0776271	-0.0190192
7Networks_RH_Cont_PFCl_3'	-0.0545597	-0.0471638	0.215187	0.0604834
7Networks_RH_Cont_PFCl_4'	0.0616263	0.0225	-0.0131767	-0.00851612
7Networks_RH_Cont_PFCl_5'	-0.0265379	-0.0473377	-0.0542756	0.00462784
7Networks_RH_Cont_PFCl_6'	0.0126572	-0.0161401	-0.0109735	0.0405328
7Networks_RH_Cont_PFCl_7'	0.0778168	-0.0478836	-0.0264659	0.038328
7Networks_RH_Cont_PFCl_8'	0.378407	-0.019185	-0.0189401	-0.0234649
7Networks_RH_Cont_PFCl_9'	0.0757575	0.031756	-0.0297057	-0.0425626
7Networks_RH_Cont_PFCl_10'	-0.0200641	-0.058116	-0.072054	0.055381
7Networks_RH_Cont_PFCl_11'	-0.0473851	-0.0119402	-0.0117648	-0.00719517
7Networks_RH_Cont_PFCl_12'	-0.0215687	-0.0471664	0.00162208	-0.0426877
7Networks_RH_Cont_PFCl_13'	0.0025698	-0.0351412	-0.0327161	-0.0268759
7Networks_RH_Cont_PFCl_14'	0.0196575	-0.00439342	-0.0189626	-0.0483483
7Networks_RH_Cont_PFCl_15'	0.00424573	-0.00801854	-0.0133425	-0.0486316
7Networks_RH_Cont_pCun_1'	-0.00583077	-0.0380719	0.0291859	0.0707129
7Networks_RH_Cont_pCun_2'	0.0477113	0.0335388	-0.0251523	-0.000560789
7Networks_RH_Cont_Cing_1'	0.0191274	-0.0103427	-0.0595529	0.245323
7Networks_RH_Cont_Cing_2'	-0.00679176	0.042731	0.0325569	-0.0306339
7Networks_RH_Cont_PFCmp_1'	0.119388	0.0711216	0.0942912	0.0120646
7Networks_RH_Cont_PFCmp_2'	0.00514291	0.0100041	-0.0532948	-0.0107245
7Networks_RH_Default_Par_1'	0.0222365	-0.0418573	0.0746828	-0.00988986
7Networks_RH_Default_Par_2'	-0.0516172	0.0119388	-0.0164903	-0.0313225
7Networks_RH_Default_Par_3'	-0.0395604	-0.0552807	-0.0175368	-0.0462644
7Networks_RH_Default_Par_4'	0.0588651	0.0257057	-0.0255893	0.0047757
7Networks_RH_Default_Par_5'	-0.0304796	-0.0621963	0.0352691	0.0592741
7Networks_RH_Default_Temp_1'	-0.0120437	0.0107028	0.192553	-0.0585173
7Networks_RH_Default_Temp_2'	0.0482315	0.0875594	-0.0295768	-0.00484125
7Networks_RH_Default_Temp_3'	0.00970504	0.0302538	-0.0337445	-0.0224237
7Networks_RH_Default_Temp_4'	0.0654431	-0.0257992	0.0556459	-0.0187283
7Networks_RH_Default_Temp_5'	0.0389709	-0.00115218	0.0231532	-0.0419696
7Networks_RH_Default_Temp_6'	-0.0136158	0.0114625	0.288977	-0.0163407
7Networks_RH_Default_Temp_7'	-0.0683398	-0.0681304	-0.016172	0.00455335
7Networks_RH_Default_Temp_8'	-0.0345603	-0.0211189	-0.0279543	0.0701684
7Networks_RH_Default_PFCv_1'	-0.0188348	-0.0353252	-0.0180774	0.0599241
7Networks_RH_Default_PFCv_2'	0.0265433	-0.0482745	-0.0327742	-0.0174185
7Networks_RH_Default_PFCv_3'	-0.0669282	0.0109204	0.0455719	-0.0470508
7Networks_RH_Default_PFCv_4'	-0.0442067	-0.0144946	-0.0639696	-0.0104972
7Networks_RH_Default_PFCdPFCm_1'	-0.0112626	-0.00692996	0.0194828	-0.024656
7Networks_RH_Default_PFCdPFCm_2'	0.0113879	-0.0241376	-0.0643366	-0.0649281
7Networks_RH_Default_PFCdPFCm_3'	0.0780307	-0.022759	-0.0364358	-0.00503631
7Networks_RH_Default_PFCdPFCm_4'	-0.0636723	-0.0487952	0.0164292	-0.0345987
7Networks_RH_Default_PFCdPFCm_5'	-0.0326945	0.17558	-0.00857606	-0.0255245
7Networks_RH_Default_PFCdPFCm_6'	-0.013263	0.001351	-0.0227253	0.070465
7Networks_RH_Default_PFCdPFCm_7'	-0.00253246	0.0576162	-0.0340534	0.219664
7Networks_RH_Default_PFCdPFCm_8'	-0.0115698	0.0714961	-0.0447061	-0.00298675
7Networks_RH_Default_PFCdPFCm_9'	0.0483008	-0.068516	0.0907557	-0.0558838
7Networks_RH_Default_PFCdPFCm_10'	-0.0307811	0.0367681	0.021058	-0.00905208
7Networks_RH_Default_PFCdPFCm_11'	0.0269289	-0.0272044	-0.00344072	-0.0143845
7Networks_RH_Default_PFCdPFCm_12'	0.0839001	0.0246619	-0.0486586	-0.0249695
7Networks_RH_Default_PFCdPFCm_13'	-0.0617849	0.0121613	-0.0306851	-0.00766459
7Networks_RH_Default_pCunPCC_1'	-0.0260202	-0.0659742	0.0168559	0.0813817
7Networks_RH_Default_pCunPCC_2'	0.0452691	-0.0228431	0.022323	0.0293505
7Networks_RH_Default_pCunPCC_3'	-0.0153688	-0.0489954	0.0306222	-0.0426874
7Networks_RH_Default_pCunPCC_4'	-0.0357767	0.0599505	0.144836	-0.0229456
7Networks_RH_Default_pCunPCC_5'	-0.00616893	0.0341918	0.0119853	0.759085
7Networks_RH_Default_pCunPCC_6'	-0.0135147	-0.0675242	-0.0354889	-0.0507412
7Networks_RH_Default_pCunPCC_7'	-0.0343304	-0.0641614	-0.0116378	-0.0547268
7Networks_RH_Default_pCunPCC_8'	-0.0554959	-0.0416725	0.074885	-0.0371906
7Networks_RH_Default_pCunPCC_9'	-0.0182511	0.184681	0.010197	0.122363
