# Supplementary material for: Control theory illustrates the energy efficiency in the dynamic reconfiguration of functional connectivity
Source: Commun Biol. 2022 Apr 1;5:295. doi: 10.1038/s42003-022-03196-0 (PMC8975837; doi:10.1038/s42003-022-03196-0)
Supplement: Supplementary file 7 — Supplementary Data 4 (new) [file 42003_2022_3196_MOESM7_ESM.xlsx]

## Sheet: Sheet1
tasks	Predict with Control Measurements	Predict with Graph Measurements	Predict with Control and Graph Measurements
Vocabulary (Pronunciation)'	4.45788	2.62607	3.93901
Vocabulary (Picture Matching)'	3.62906	6.02244	6.17163
Fluid Intelligence'	5.17667	5.88276	6.52204
Inhibition (Flanker Task)'	8.12397	4.99029	7.85077
Cognitive Flexibility'	6.63664	7.70196	8.19228
Walking Endurance'	7.11082	6.85112	7.94178
Spatial Orientation'	2.36661	3.15483	3.12308
Delay Discounting'	4.03247	4.16473	4.64014
Visual Episodic Memory'	4.71253	4.96931	5.43121
Anger - Aggressiveness'	2.82	2.98249	3.02495
Working Memory (List Sorting)'	0.938052	1.8402	1.62422
Emotion Recog. – Neutral'	1.6804	2.15517	2.21085
Sleep Quality'	3.33579	3.16962	3.66965
Processing Speed'	2.26838	1.3761	2.47696
Working Memory (N-back)'	2.49619	2.70351	3.15103
Openness (NEO)'	4.78986	5.03732	5.71892
Sustained Attention – Sens.'	-0.408742	1.63413	0.243089
Odor Identification'	1.71194	1.80698	1.37907
Social Cognition – Interaction'	1.35891	2.80123	1.91298
Emotion Recog. – Anger'	1.46749	0.939389	3.02247
Relational Processing'	1.88347	2.19203	1.72221
Fear - Affect'	0.912416	0.668585	1.80062
Story Comprehension'	0.405226	0.516904	1.32846
Cognitive Status (MMSE)'	1.70976	1.40794	1.60215
Positive Affect'	0.756883	2.92553	2.15199
Emotion Recog. – Total'	1.01467	2.48775	2.55597
Verbal Episodic Memory'	1.87053	1.47599	2.82445
Anger - Hostility'	-0.472751	0.283974	1.86814
Arithmetic'	2.2807	2.15555	2.95968
Friendship'	0.930761	0.548341	3.06137
Emotional Support'	0.560501	1.22586	1.23172
Fear - Somatic Arousal'	2.42348	0.397985	3.04549
Emotion Recog. – Sadness'	1.93136	0.6847	1.94572
Life Satisfaction'	0.79097	1.38806	1.92427
Loneliness'	0.615312	1.19952	1.30104
Conscientiousness (NEO)'	1.45637	2.29776	2.3847
Neuroticism (NEO)'	1.69354	0.254139	2.94504
Grip Strength'	0.750664	1.66598	1.39073
Social Cognition – Random'	1.02615	2.15052	0.99519
Meaning of Life'	3.11235	1.90447	3.36619
Self-Efficacy'	2.10837	1.36878	2.05264
Taste Intensity'	0.645826	1.49725	1.48309
Pain Interference Survey'	0.526463	0.321187	2.20546
Perceived Hostility'	2.42428	3.35698	3.70818
Sustained Attention – Spec.'	2.71504	2.24796	2.66501
Emotion Face Matching'	1.33857	1.25386	2.06292
Perceived Stress'	0.34327	1.12663	1.28936
Perceived Rejection'	1.55967	1.5862	2.02176
Anger - Affect'	1.01144	1.84898	1.85675
Instrumental Support'	0.94909	0.349554	2.43965
Emotion Recog. – Fear'	0.104535	0.188348	2.12737
Dexterity'	0.703026	2.15711	1.99888
Contrast Sensitivity'	0.997114	1.27119	1.71253
Extroversion (NEO)'	0.399293	1.07731	1.52604
Sadness'	0.848434	2.15703	2.10516
Agreeableness (NEO)'	0.750072	1.20588	1.41412
Emotion Recog. – Happiness'	0.872245	0.571092	1.54305
Walking Speed'	1.53287	1.54158	1.85221
